# Supplementary material for: Bis(dicyanamido-κN)tetra­kis­(pyridazine-κN)nickel(II)
Source: Acta Crystallogr Sect E Struct Rep Online. 2012 Apr 28;68(Pt 5):m696. doi: 10.1107/S1600536812018363 (PMC3344413; doi:10.1107/S1600536812018363)
Supplement: Supplementary file 1 [file e-68-0m696-sup1.cif]

##############################################################################
#                                                                            #
# This CIF contains the data in a paper accepted for publication in          #
# Acta Crystallographica Section E. It conforms to the requirements of       #
# Notes for Authors for Acta Crystallographica Section E, and has been       #
# peer reviewed under the auspices of the IUCr Commission on Journals.       #
#                                                                            #
# Full details of the Crystallographic Information File format               #
# are given in the paper "The Crystallographic Information File (CIF):       #
# a New Standard Archive File for Crystallography" by S. R. Hall, F. H.      #
# Allen and I. D. Brown [Acta Cryst. (1991), A47, 655-685].                  #
#                                                                            #
# The current version of the core CIF dictionary is obtainable from          #
# ftp://ftp.iucr.org/pub/cif_core.dic.                                       #
#                                                                            #
# Software is freely available for graphical display of the structure(s)     #
# in this CIF. For information consult the CIF software page                 #
# http://www.iucr.org/resources/cif/software.                                #
#                                                                            #
# This file may be used for bona fide research purposes within the           #
# scientific community so long as proper attribution is given to the journal # 
# article from which it was obtained.                                        #
#                                                                            #
##############################################################################
data_I
_audit_creation_method     SHELXL-97
_chemical_name_systematic
;
Bis(dicyanamido-\k<i>N</i>)tetrakis(pyridazine-\k<i>N</i>)nickel(II)
;
_chemical_name_common     ?
_chemical_formula_moiety     'C20 H16 N14 Ni'
_chemical_formula_sum     'C20 H16 N14 Ni'
_chemical_formula_iupac     '[Ni (C2 N3)2 (C4 H4 N2)4]'
_chemical_formula_weight     511.18
_chemical_melting_point     ?
_symmetry_cell_setting     triclinic
_symmetry_space_group_name_H-M     'P -1'
_symmetry_space_group_name_Hall     '-P 1'
loop_
    _symmetry_equiv_pos_as_xyz
    'x, y, z'
    '-x, -y, -z'
_cell_length_a     8.1796(12)
_cell_length_b     8.4125(12)
_cell_length_c     8.9643(11)
_cell_angle_alpha     81.364(16)
_cell_angle_beta     66.027(15)
_cell_angle_gamma     84.879(17)
_cell_volume     556.97(13)
_cell_formula_units_Z     1
_cell_measurement_reflns_used     4159
_cell_measurement_theta_min     2.45
_cell_measurement_theta_max     26.02
_cell_measurement_temperature     170(2)
_exptl_crystal_description     block
_exptl_crystal_colour     green
_exptl_crystal_size_max     0.10
_exptl_crystal_size_mid     0.08
_exptl_crystal_size_min     0.06
_exptl_crystal_density_diffrn     1.524
_exptl_crystal_density_meas     ?
_exptl_crystal_density_method     'not measured'
_exptl_crystal_F_000     262
_exptl_absorpt_coefficient_mu     0.913
_exptl_absorpt_correction_type     numerical
_exptl_absorpt_process_details     '(X-SHAPE and X-RED32; Stoe & Cie, 2008)'
_exptl_absorpt_correction_T_min     0.7831
_exptl_absorpt_correction_T_max     0.9266
_exptl_special_details     ?
_diffrn_ambient_temperature     170(2)
_diffrn_radiation_type     MoK\a
_diffrn_radiation_wavelength     0.71073
_diffrn_radiation_source     'fine-focus sealed tube'
_diffrn_radiation_monochromator     graphite
_diffrn_measurement_device_type     'Stoe IPDS-1'
_diffrn_measurement_method     'phi scan'
_diffrn_detector_area_resol_mean     ?
_diffrn_reflns_number     4159
_diffrn_reflns_av_R_equivalents     0.0676
_diffrn_reflns_av_sigmaI/netI     0.0986
_diffrn_reflns_theta_min     2.45
_diffrn_reflns_theta_max     26.02
_diffrn_reflns_theta_full     26.02
_diffrn_measured_fraction_theta_max     0.979
_diffrn_measured_fraction_theta_full     0.979
_diffrn_reflns_limit_h_min     -10
_diffrn_reflns_limit_h_max     10
_diffrn_reflns_limit_k_min     -10
_diffrn_reflns_limit_k_max     10
_diffrn_reflns_limit_l_min     -11
_diffrn_reflns_limit_l_max     11
_diffrn_standards_number     0
_diffrn_standards_interval_count     ?
_diffrn_standards_interval_time     0
_diffrn_standards_decay_%     0
_refine_special_details
;
Refinement of <i>F</i>^2^ against ALL reflections. The weighted <i>R</i>-factor
<i>wR</i> and goodness of fit <i>S</i> are based on <i>F</i>^2^, conventional
<i>R</i>-factors <i>R</i> are based on <i>F</i>, with <i>F</i> set to zero for
negative <i>F</i>^2^. The threshold expression of <i>F</i>^2^ >
\s(<i>F</i>^2^) is used only for calculating <i>R</i>-factors(gt) <i>etc</i>.
and is not relevant to the choice of reflections for refinement.
<i>R</i>-factors based on <i>F</i>^2^ are statistically about twice as large
as those based on <i>F</i>, and <i>R</i>- factors based on ALL data will be
even larger.
;
_reflns_number_total     2142
_reflns_number_gt     1582
_reflns_threshold_expression     I>2\s(I)
_refine_ls_structure_factor_coef     Fsqd
_refine_ls_matrix_type     full
_refine_ls_R_factor_all     0.0818
_refine_ls_R_factor_gt     0.0480
_refine_ls_wR_factor_gt     0.0860
_refine_ls_wR_factor_ref     0.0967
_refine_ls_goodness_of_fit_ref     1.005
_refine_ls_restrained_S_all     1.005
_refine_ls_number_reflns     2142
_refine_ls_number_parameters     161
_refine_ls_number_restraints     0
_refine_ls_hydrogen_treatment     constr
_refine_ls_weighting_scheme     calc
_refine_ls_weighting_details
                 'calc w=1/[\s^2^(Fo^2^)+(0.0348P)^2^] where P=(Fo^2^+2Fc^2^)/3'
_atom_sites_solution_hydrogens     geom
_atom_sites_solution_primary     direct
_atom_sites_solution_secondary     difmap
_refine_ls_shift/su_max     0.000
_refine_ls_shift/su_mean     0.000
_refine_diff_density_max     0.511
_refine_diff_density_min     -0.516
_refine_ls_extinction_method     'SHELXL97 (Sheldrick, 2008)'
_refine_ls_extinction_coef     0.025(4)
_refine_ls_extinction_expression
                                  'Fc^*^=kFc[1+0.001xFc^2^\l^3^/sin(2\q)]^-1/4^'
loop_
    _atom_type_symbol
    _atom_type_description
    _atom_type_scat_dispersion_real
    _atom_type_scat_dispersion_imag
    _atom_type_scat_source
    'C' 'C' 0.0033 0.0016
                         'International Tables Vol C Tables 4.2.6.8 and 6.1.1.4'
    'H' 'H' 0.0000 0.0000
                         'International Tables Vol C Tables 4.2.6.8 and 6.1.1.4'
    'N' 'N' 0.0061 0.0033
                         'International Tables Vol C Tables 4.2.6.8 and 6.1.1.4'
    'Ni' 'Ni' 0.3393 1.1124
                         'International Tables Vol C Tables 4.2.6.8 and 6.1.1.4'
_computing_data_collection     'X-AREA (Stoe & Cie, 2008)'
_computing_cell_refinement     'X-AREA (Stoe & Cie, 2008)'
_computing_data_reduction     'X-AREA (Stoe & Cie, 2008)'
_computing_structure_solution     'SHELXS97 (Sheldrick, 2008)'
_computing_structure_refinement     'SHELXL97 (Sheldrick, 2008)'
_computing_molecular_graphics
;
XP in SHELXTL (Sheldrick, 2008) and DIAMOND (Brandenburg, 2011).
;
_computing_publication_material     'XCIF in SHELXTL (Sheldrick, 2008)'
loop_
    _atom_site_type_symbol
    _atom_site_label
    _atom_site_fract_x
    _atom_site_fract_y
    _atom_site_fract_z
    _atom_site_U_iso_or_equiv
    _atom_site_adp_type
    _atom_site_calc_flag
    _atom_site_refinement_flags
    _atom_site_occupancy
    _atom_site_symmetry_multiplicity
    _atom_site_disorder_assembly
    _atom_site_disorder_group
    Ni Ni1 0.0000 0.5000 0.5000 0.0161(2) Uani d S 1 2 . .
    N N1 0.1088(4) 0.7246(3) 0.4952(4) 0.0190(6) Uani d . 1 1 . .
    N N2 0.0726(4) 0.7802(4) 0.6384(4) 0.0249(7) Uani d . 1 1 . .
    C C1 0.1491(5) 0.9151(5) 0.6353(5) 0.0295(9) Uani d . 1 1 . .
    H H1 0.1204 0.9557 0.7366 0.035 Uiso calc R 1 1 . .
    C C2 0.2687(6) 0.9998(5) 0.4919(6) 0.0336(10) Uani d . 1 1 . .
    H H2 0.3228 1.0941 0.4945 0.040 Uiso calc R 1 1 . .
    C C3 0.3045(6) 0.9406(5) 0.3470(5) 0.0333(9) Uani d . 1 1 . .
    H H3 0.3853 0.9920 0.2449 0.040 Uiso calc R 1 1 . .
    C C4 0.2185(5) 0.8030(4) 0.3549(5) 0.0254(8) Uani d . 1 1 . .
    H H4 0.2391 0.7628 0.2550 0.031 Uiso calc R 1 1 . .
    N N11 0.2622(4) 0.4283(3) 0.3430(4) 0.0184(6) Uani d . 1 1 . .
    N N12 0.3917(4) 0.4485(4) 0.3946(4) 0.0250(7) Uani d . 1 1 . .
    C C11 0.5593(5) 0.4051(5) 0.3036(5) 0.0264(8) Uani d . 1 1 . .
    H H11 0.6503 0.4227 0.3390 0.032 Uiso calc R 1 1 . .
    C C12 0.6091(5) 0.3350(5) 0.1588(5) 0.0295(9) Uani d . 1 1 . .
    H H12 0.7298 0.3030 0.0984 0.035 Uiso calc R 1 1 . .
    C C13 0.4777(5) 0.3144(4) 0.1079(5) 0.0273(8) Uani d . 1 1 . .
    H H13 0.5035 0.2669 0.0107 0.033 Uiso calc R 1 1 . .
    C C14 0.3019(4) 0.3658(4) 0.2037(4) 0.0201(7) Uani d . 1 1 . .
    H H14 0.2092 0.3556 0.1680 0.024 Uiso calc R 1 1 . .
    N N21 0.0470(4) 0.4009(4) 0.7037(4) 0.0223(7) Uani d . 1 1 . .
    C C21 0.0896(5) 0.3404(4) 0.8065(5) 0.0263(8) Uani d . 1 1 . .
    N N22 0.1310(7) 0.2874(5) 0.9320(5) 0.0581(13) Uani d . 1 1 . .
    C C22 0.1948(5) 0.1418(5) 0.9515(5) 0.0300(9) Uani d . 1 1 . .
    N N23 0.2467(6) 0.0160(5) 0.9879(5) 0.0480(10) Uani d . 1 1 . .
loop_
    _atom_site_aniso_label
    _atom_site_aniso_U_11
    _atom_site_aniso_U_22
    _atom_site_aniso_U_33
    _atom_site_aniso_U_12
    _atom_site_aniso_U_13
    _atom_site_aniso_U_23
    Ni1 0.0151(4) 0.0195(4) 0.0144(4) -0.0010(3) -0.0066(3) -0.0020(3)
    N1 0.0177(14) 0.0215(15) 0.0193(16) 0.0027(12) -0.0090(12) -0.0047(12)
    N2 0.0227(16) 0.0314(17) 0.0223(17) -0.0058(13) -0.0082(13) -0.0083(13)
    C1 0.032(2) 0.029(2) 0.033(2) 0.0018(17) -0.0151(18) -0.0137(17)
    C2 0.037(2) 0.0228(19) 0.047(3) -0.0085(17) -0.021(2) -0.0029(18)
    C3 0.033(2) 0.028(2) 0.032(2) -0.0079(17) -0.0069(18) 0.0039(17)
    C4 0.029(2) 0.0245(18) 0.021(2) -0.0027(16) -0.0087(16) 0.0008(15)
    N11 0.0157(15) 0.0224(15) 0.0174(16) -0.0012(12) -0.0062(12) -0.0043(12)
    N12 0.0211(16) 0.0290(17) 0.0291(18) 0.0023(13) -0.0131(14) -0.0083(14)
    C11 0.0145(17) 0.032(2) 0.033(2) -0.0030(15) -0.0085(16) -0.0050(17)
    C12 0.0207(19) 0.030(2) 0.031(2) 0.0018(16) -0.0031(16) -0.0047(17)
    C13 0.0249(19) 0.028(2) 0.021(2) -0.0026(16) 0.0003(15) -0.0065(16)
    C14 0.0172(17) 0.0242(18) 0.0162(19) -0.0016(14) -0.0036(14) -0.0025(14)
    N21 0.0219(16) 0.0263(16) 0.0191(18) -0.0035(13) -0.0079(14) -0.0034(13)
    C21 0.035(2) 0.028(2) 0.018(2) -0.0030(16) -0.0129(17) -0.0034(15)
    N22 0.113(4) 0.037(2) 0.053(3) 0.007(2) -0.065(3) -0.0054(19)
    C22 0.037(2) 0.035(2) 0.024(2) -0.0021(19) -0.0190(18) -0.0022(17)
    N23 0.059(3) 0.050(2) 0.043(2) 0.020(2) -0.030(2) -0.0134(19)
_geom_special_details
;
All e.s.d.'s (except the e.s.d. in the dihedral angle between two l.s. planes)
are estimated using the full covariance matrix. The cell e.s.d.'s are taken
into account individually in the estimation of e.s.d.'s in distances, angles
and torsion angles; correlations between e.s.d.'s in cell parameters are only
used when they are defined by crystal symmetry. An approximate (isotropic)
treatment of cell e.s.d.'s is used for estimating e.s.d.'s involving l.s.
planes.
;
loop_
    _geom_bond_atom_site_label_1
    _geom_bond_atom_site_label_2
    _geom_bond_site_symmetry_2
    _geom_bond_distance
    _geom_bond_publ_flag
    Ni1 N21 . 2.058(3) .
    Ni1 N21 2_566 2.058(3) ?
    Ni1 N11 2_566 2.125(3) ?
    Ni1 N11 . 2.125(3) .
    Ni1 N1 2_566 2.147(3) ?
    Ni1 N1 . 2.147(3) .
    N1 C4 . 1.327(5) ?
    N1 N2 . 1.342(4) ?
    N2 C1 . 1.336(5) ?
    C1 C2 . 1.394(6) ?
    C1 H1 . 0.9500 ?
    C2 C3 . 1.372(6) ?
    C2 H2 . 0.9500 ?
    C3 C4 . 1.385(5) ?
    C3 H3 . 0.9500 ?
    C4 H4 . 0.9500 ?
    N11 C14 . 1.333(4) ?
    N11 N12 . 1.349(4) ?
    N12 C11 . 1.330(5) ?
    C11 C12 . 1.399(5) ?
    C11 H11 . 0.9500 ?
    C12 C13 . 1.359(5) ?
    C12 H12 . 0.9500 ?
    C13 C14 . 1.410(5) ?
    C13 H13 . 0.9500 ?
    C14 H14 . 0.9500 ?
    N21 C21 . 1.148(5) ?
    C21 N22 . 1.308(5) ?
    N22 C22 . 1.304(6) ?
    C22 N23 . 1.155(6) ?
loop_
    _geom_angle_atom_site_label_1
    _geom_angle_atom_site_label_2
    _geom_angle_atom_site_label_3
    _geom_angle_site_symmetry_1
    _geom_angle_site_symmetry_3
    _geom_angle
    _geom_angle_publ_flag
    N21 Ni1 N21 . 2_566 180.00(8) ?
    N21 Ni1 N11 . 2_566 89.44(11) .
    N21 Ni1 N11 2_566 2_566 90.56(11) ?
    N21 Ni1 N11 . . 90.56(11) .
    N21 Ni1 N11 2_566 . 89.44(11) ?
    N11 Ni1 N11 2_566 . 180.0 .
    N21 Ni1 N1 . 2_566 88.23(11) .
    N21 Ni1 N1 2_566 2_566 91.77(11) ?
    N11 Ni1 N1 2_566 2_566 87.48(11) ?
    N11 Ni1 N1 . 2_566 92.52(10) ?
    N21 Ni1 N1 . . 91.77(11) .
    N21 Ni1 N1 2_566 . 88.23(11) ?
    N11 Ni1 N1 2_566 . 92.52(10) .
    N11 Ni1 N1 . . 87.48(11) .
    N1 Ni1 N1 2_566 . 180.0 ?
    C4 N1 N2 . . 120.1(3) ?
    C4 N1 Ni1 . . 121.1(2) ?
    N2 N1 Ni1 . . 118.7(2) ?
    C1 N2 N1 . . 118.4(3) ?
    N2 C1 C2 . . 123.8(3) ?
    N2 C1 H1 . . 118.1 ?
    C2 C1 H1 . . 118.1 ?
    C3 C2 C1 . . 116.9(3) ?
    C3 C2 H2 . . 121.6 ?
    C1 C2 H2 . . 121.6 ?
    C2 C3 C4 . . 117.6(4) ?
    C2 C3 H3 . . 121.2 ?
    C4 C3 H3 . . 121.2 ?
    N1 C4 C3 . . 123.2(3) ?
    N1 C4 H4 . . 118.4 ?
    C3 C4 H4 . . 118.4 ?
    C14 N11 N12 . . 120.5(3) ?
    C14 N11 Ni1 . . 124.5(2) ?
    N12 N11 Ni1 . . 115.0(2) ?
    C11 N12 N11 . . 118.6(3) ?
    N12 C11 C12 . . 123.7(3) ?
    N12 C11 H11 . . 118.1 ?
    C12 C11 H11 . . 118.1 ?
    C13 C12 C11 . . 117.3(3) ?
    C13 C12 H12 . . 121.3 ?
    C11 C12 H12 . . 121.3 ?
    C12 C13 C14 . . 117.9(3) ?
    C12 C13 H13 . . 121.0 ?
    C14 C13 H13 . . 121.0 ?
    N11 C14 C13 . . 121.9(3) ?
    N11 C14 H14 . . 119.1 ?
    C13 C14 H14 . . 119.1 ?
    C21 N21 Ni1 . . 173.1(3) ?
    N21 C21 N22 . . 173.1(4) ?
    C22 N22 C21 . . 122.1(4) ?
    N23 C22 N22 . . 171.8(4) ?
data_global
_journal_date_recd_electronic     2012-04-23
_journal_date_accepted     2012-04-24
_journal_name_full     'Acta Crystallographica, Section E'
_journal_year     2012
_journal_volume     68
_journal_issue      5
_journal_page_first     m696
_journal_page_last     m696
_journal_paper_category     QM
_journal_paper_doi     10.1107/S1600536812018363
_journal_coeditor_code     BT5900
_publ_contact_author
;
      Susanne W"ohlert
      Institut f\"ur Anorganische Chemie
      Christian-Albrechts-Universit\"at Kiel
      Max-Eyth Strasse 2
      D-24118 Kiel
      Germany
;
_publ_contact_author_email     swoehlert@ac.uni-kiel.de
_publ_contact_author_fax     '(+)431-880-1520'
_publ_contact_author_phone     '(+)431-880-5546'
_publ_section_title
;
Bis(dicyanamido-\k<i>N</i>)tetrakis(pyridazine-\k<i>N</i>)nickel(II)
;
loop_
    _publ_author_name
    _publ_author_footnote
    _publ_author_address
    'W\"ohlert, Susanne' .
;
Institut f\"ur Anorganische Chemie
Christian-Albrechts-Universit\"at Kiel
Max-Eyth-Strasse 2
24118 Kiel
Germany
;
    'Wriedt, Mario' .
;
Departement of Chemistry
Texas A&M University
College Station
Texas 77843
USA
;
    'Je\&s, Inke' .
;
Institut f\"ur Anorganische Chemie
Christian-Albrechts-Universit\"at Kiel
Max-Eyth-Strasse 2
24118 Kiel
Germany
;
    'N\"ather, Christian' .
;
Institut f\"ur Anorganische Chemie
Christian-Albrechts-Universit\"at Kiel
Max-Eyth-Strasse 2
24118 Kiel
Germany
;
