# Supplementary material for: Bis(dicyanamido-κN)tetra­kis­(pyridazine-κN)nickel(II)
Source: Acta Crystallogr Sect E Struct Rep Online. 2012 Apr 28;68(Pt 5):m696. doi: 10.1107/S1600536812018363 (PMC3344413; doi:10.1107/S1600536812018363)
Supplement: Supplementary file 2 [file e-68-0m696-Isup2.hkl]

# 
# h,k,l, Fc-squared, Fo-squared, sigma(Fo-squared) and status flag 
# 
data_I
_shelx_title ' Ni(dca)2(pyridazine)4 in P-1 at 170 K (ss551)' 
_shelx_refln_list_code          4 
_shelx_F_calc_maximum       81.81 
_exptl_crystal_F_000       262.00 
_reflns_d_resolution_high  0.8101 
 
loop_ 
 _symmetry_equiv_pos_as_xyz 
 'x, y, z' 
 '-x, -y, -z' 
 
_cell_length_a     8.1796 
_cell_length_b     8.4125 
_cell_length_c     8.9643 
_cell_angle_alpha  81.364 
_cell_angle_beta   66.027 
_cell_angle_gamma  84.879 
 
_shelx_F_squared_multiplier     1.000 
 
loop_ 
 _refln_index_h 
 _refln_index_k 
 _refln_index_l 
 _refln_F_squared_calc 
 _refln_F_squared_meas 
 _refln_F_squared_sigma 
 _refln_observed_status 
   1   0   0     1547.19     1579.64     52.73 o 
   2   0   0        1.20       33.09     36.90 o 
   3   0   0      278.61      302.08     27.94 o 
   4   0   0      366.20      334.48     29.87 o 
   5   0   0       33.57     -175.79    203.71 o 
   6   0   0        5.32      -25.01     25.01 o 
   7   0   0      125.48      107.41     17.72 o 
   8   0   0       72.65       98.25     16.39 o 
   9   0   0       10.81       15.97     25.16 o 
  -9   1   0       11.49       36.80     15.04 o 
  -8   1   0       46.19       14.54     28.12 o 
  -7   1   0       21.44      -14.71     47.71 o 
  -6   1   0       56.18       56.50     20.69 o 
  -5   1   0      243.81      223.66     22.22 o 
  -4   1   0       75.18       78.20     23.30 o 
  -3   1   0     1652.36     1602.77     24.47 o 
  -2   1   0     3632.62     3827.06     37.59 o 
  -1   1   0       86.23       55.03     38.47 o 
   0   1   0     1707.54     1540.10     43.84 o 
   1   1   0       93.18       69.77     35.96 o 
   2   1   0     3709.86     3670.49     37.94 o 
   3   1   0      457.42      404.25     21.51 o 
   4   1   0      178.31      142.88     27.69 o 
   5   1   0      370.40      570.43    130.54 o 
   6   1   0       24.84      -13.62     20.16 o 
   7   1   0      283.33      290.45     34.51 o 
   8   1   0      131.25      119.32     18.14 o 
   9   1   0       48.64       14.44     31.14 o 
  -8   2   0       51.85       67.35     20.66 o 
  -7   2   0      286.39      325.53     19.12 o 
  -6   2   0      199.36      213.92     17.69 o 
  -5   2   0      240.95      262.62     16.72 o 
  -4   2   0      121.96      114.45     27.09 o 
  -3   2   0     1450.16     1455.64     22.80 o 
  -2   2   0      351.17      382.95     40.60 o 
  -1   2   0      989.14      963.12     31.48 o 
   0   2   0      516.03      462.43     31.41 o 
   1   2   0      842.55      786.14     31.89 o 
   2   2   0      160.20      141.96     22.44 o 
   3   2   0     1618.75     1559.43     36.29 o 
   4   2   0     2299.24     2342.15     57.65 o 
   5   2   0      728.78      784.66     26.46 o 
   6   2   0       79.88       68.51     21.47 o 
   7   2   0      483.20      536.69     21.47 o 
   8   2   0      156.35      166.66     18.19 o 
   9   2   0       16.23      -11.99     16.29 o 
  -8   3   0       32.38       28.38     15.80 o 
  -7   3   0      158.74      155.66     33.20 o 
  -6   3   0       30.11       38.33     17.88 o 
  -5   3   0      259.77      292.93     16.27 o 
  -4   3   0        3.03       -6.32     19.57 o 
  -3   3   0      249.89      249.03     18.14 o 
  -2   3   0      179.19      136.10     34.01 o 
  -1   3   0       50.38       30.90     21.10 o 
   0   3   0      278.36      302.07     32.32 o 
   1   3   0     2177.62     2043.02     24.31 o 
   2   3   0      766.21      707.97     37.00 o 
   3   3   0      189.37      161.32     61.92 o 
   4   3   0      824.71      857.62     19.68 o 
   5   3   0     1544.92     1580.81     31.74 o 
   6   3   0      565.92      564.40     34.07 o 
   7   3   0        5.87       12.90     18.44 o 
   8   3   0       39.80       14.88     16.58 o 
  -8   4   0       18.34       26.22     15.74 o 
  -7   4   0      141.58      109.56     14.23 o 
  -6   4   0        7.87       17.19     48.77 o 
  -5   4   0      200.41      204.14     21.53 o 
  -4   4   0      128.65      164.02     20.68 o 
  -3   4   0      178.56      178.62     21.76 o 
  -2   4   0      468.51      466.69     18.83 o 
  -1   4   0      228.95      252.58     24.36 o 
   0   4   0      379.17      366.61     23.65 o 
   1   4   0     1098.25     1021.34     21.74 o 
   2   4   0        7.80       -9.78     17.27 o 
   3   4   0      158.21      153.26     32.40 o 
   4   4   0      351.29      379.68     16.87 o 
   5   4   0        3.33        7.56     19.48 o 
   6   4   0       56.02       33.54     18.22 o 
   7   4   0        4.86       56.62     38.81 o 
   8   4   0      542.65      520.25     18.23 o 
  -7   5   0      248.08      214.75     28.40 o 
  -6   5   0      114.79       77.37     18.81 o 
  -5   5   0       37.70       37.61     15.15 o 
  -4   5   0       19.05       53.73     23.13 o 
  -3   5   0       32.79       31.68     20.31 o 
  -2   5   0     1380.31     1408.45     23.73 o 
  -1   5   0      471.46      474.18     18.00 o 
   0   5   0       37.82       30.41     21.25 o 
   1   5   0       85.42       62.48     21.08 o 
   2   5   0       82.47       77.03     18.91 o 
   3   5   0        1.06      -12.16     15.75 o 
   4   5   0       83.49      129.38     18.18 o 
   5   5   0       84.82      100.46     16.96 o 
   6   5   0      714.79      695.27     16.79 o 
   7   5   0        3.73       10.38     14.68 o 
   8   5   0      274.86      274.75     19.56 o 
  -7   6   0        7.57       18.71     23.55 o 
  -6   6   0       19.55       46.20     20.17 o 
  -5   6   0      107.70      100.83     14.38 o 
  -4   6   0      459.30      504.45     19.02 o 
  -3   6   0       80.29       67.57     19.42 o 
  -2   6   0       99.73      120.49     16.43 o 
  -1   6   0        0.79        2.95     16.35 o 
   0   6   0      121.22      128.56     16.58 o 
   1   6   0      273.42      301.59     18.45 o 
   2   6   0       43.36       37.62     18.13 o 
   3   6   0      147.67      163.72     18.19 o 
   4   6   0       60.59       84.24     19.76 o 
   5   6   0      210.40      192.14     15.21 o 
   6   6   0      151.79      166.25     16.38 o 
   7   6   0       11.84       -2.63     31.97 o 
  -6   7   0      241.28      265.21     16.29 o 
  -5   7   0       35.61       98.04     31.81 o 
  -4   7   0       97.11       82.68     16.27 o 
  -3   7   0       80.21      104.08     17.10 o 
  -2   7   0      130.16      141.64     21.03 o 
  -1   7   0      137.59      157.69     19.39 o 
   0   7   0       30.75       14.21     15.55 o 
   1   7   0      198.31      192.52     15.55 o 
   2   7   0      219.39      224.97     15.38 o 
   3   7   0      424.57      438.61     16.55 o 
   4   7   0        1.65        4.01     12.48 o 
   5   7   0       41.79       28.92     15.77 o 
   6   7   0       36.37       15.50     16.49 o 
  -5   8   0       40.47       26.16     22.33 o 
  -4   8   0       68.00      120.65     26.29 o 
  -3   8   0       47.92       82.97     27.25 o 
  -2   8   0      143.95      158.93     11.53 o 
  -1   8   0      323.72      341.85     17.64 o 
   0   8   0       23.49       28.66     13.59 o 
   1   8   0       90.90       94.53     13.57 o 
   2   8   0       10.49       23.10     14.68 o 
   3   8   0      166.87      192.35     16.01 o 
   4   8   0       79.43      102.54     28.12 o 
   5   8   0       20.60        7.16     19.21 o 
   6   8   0        0.43      -10.97     18.25 o 
  -4   9   0       56.05       73.59     17.10 o 
  -3   9   0       54.61       73.85     24.81 o 
  -2   9   0       72.44      118.59     19.35 o 
  -1   9   0       33.82       30.84     16.97 o 
   0   9   0       18.96       -9.79     15.33 o 
   1   9   0      268.54      267.13     15.65 o 
   2   9   0       91.43      126.70     19.60 o 
   3   9   0       22.43        4.63     19.19 o 
   4   9   0       10.63        1.07     21.52 o 
  -1  10   0      141.15      133.41     13.93 o 
   0  10   0       80.17       28.53     13.99 o 
   1  10   0       28.68       13.24     16.03 o 
   2  10   0       23.12       16.62     18.08 o 
  -1 -10   1       80.09       12.74     16.70 o 
   0 -10   1       36.48       40.82     11.75 o 
   1 -10   1      116.17      100.97     48.83 o 
  -4  -9   1        0.58       13.84     17.98 o 
  -3  -9   1      118.56      126.53     15.79 o 
  -2  -9   1       56.04       70.83     16.12 o 
  -1  -9   1       59.11       73.51     14.84 o 
   0  -9   1       44.64       52.64     13.02 o 
   1  -9   1      109.00      105.40     22.08 o 
   2  -9   1       70.92       67.10     23.88 o 
   3  -9   1       52.78       48.52     17.48 o 
   4  -9   1      104.11       65.57     24.37 o 
  -5  -8   1       33.17       40.49     15.39 o 
  -4  -8   1        5.21       16.95     19.46 o 
  -3  -8   1       91.96       92.55     39.44 o 
  -2  -8   1      165.13      153.39     13.85 o 
  -1  -8   1      312.95      312.77     16.75 o 
   0  -8   1      125.44      157.41     11.78 o 
   1  -8   1       35.45       29.47     16.39 o 
   2  -8   1      265.67      275.99     16.36 o 
   3  -8   1       89.23       99.58     19.35 o 
   4  -8   1       64.43       94.55     18.64 o 
   5  -8   1        8.20       23.25     15.70 o 
  -6  -7   1      182.58      186.90     13.99 o 
  -5  -7   1      115.07      122.64     33.34 o 
  -4  -7   1       74.91       66.17     18.40 o 
  -3  -7   1      268.44      267.78     15.39 o 
  -2  -7   1      265.60      226.48     25.91 o 
  -1  -7   1      160.10      146.99     12.96 o 
   0  -7   1      120.94       99.71     15.21 o 
   1  -7   1      191.47      196.78     18.54 o 
   2  -7   1      168.86      149.07     28.21 o 
   3  -7   1        7.65       -5.53     17.09 o 
   4  -7   1      122.20      144.49     16.27 o 
   5  -7   1      272.36      277.97     35.78 o 
   6  -7   1      101.41       71.65     17.58 o 
  -7  -6   1        2.01       -1.98     17.38 o 
  -6  -6   1      114.61      119.26     17.41 o 
  -5  -6   1      176.42      176.15     15.10 o 
  -4  -6   1      452.78      459.29     16.73 o 
  -3  -6   1       52.68       45.84     20.43 o 
  -2  -6   1        3.09      -17.21     17.90 o 
  -1  -6   1      231.37      265.49     16.45 o 
   0  -6   1        1.86       -3.35     16.18 o 
   1  -6   1       31.44       54.44     19.75 o 
   2  -6   1      570.73      569.03     20.63 o 
   3  -6   1      547.97      528.75     21.04 o 
   4  -6   1      132.69      113.90     18.07 o 
   5  -6   1      116.01      109.95     23.34 o 
   6  -6   1       30.91       32.09     14.60 o 
   7  -6   1      179.75      186.61     19.32 o 
  -7  -5   1       10.64       21.33     24.16 o 
  -6  -5   1       91.17      105.46     16.79 o 
  -5  -5   1       52.06       43.44     15.56 o 
  -4  -5   1       13.91       22.10     20.40 o 
  -3  -5   1       19.95       28.73     21.87 o 
  -2  -5   1      158.52      173.49     19.12 o 
  -1  -5   1     1037.77     1067.91     21.68 o 
   0  -5   1       55.95       58.04     14.68 o 
   1  -5   1      321.49      341.09     25.01 o 
   2  -5   1      388.22      390.26     17.65 o 
   3  -5   1      584.09      641.03     30.29 o 
   4  -5   1      185.91      131.85     28.63 o 
   5  -5   1      280.50      298.99     16.25 o 
   6  -5   1       12.34       11.09     12.74 o 
   7  -5   1      128.98       95.74     17.14 o 
   8  -5   1       61.47       31.49     13.21 o 
  -8  -4   1       47.19       24.71     20.00 o 
  -7  -4   1       72.48       89.21     21.92 o 
  -6  -4   1       76.57       26.55     16.49 o 
  -5  -4   1        1.84       -3.42     15.83 o 
  -4  -4   1      294.57      294.36     18.54 o 
  -3  -4   1      293.62      275.47     23.24 o 
  -2  -4   1      195.64      204.15     28.88 o 
  -1  -4   1      856.55      840.13     24.57 o 
   0  -4   1     1135.66     1233.81     25.82 o 
   1  -4   1       99.51      139.36     51.88 o 
   2  -4   1      129.34      140.53     31.21 o 
   3  -4   1      808.38      825.57     32.00 o 
   4  -4   1        0.90       -3.05     17.89 o 
   5  -4   1       60.07       76.76     17.52 o 
   6  -4   1      169.07      178.15     28.95 o 
   7  -4   1      163.11      194.55     12.76 o 
   8  -4   1       23.98       23.63     15.55 o 
  -8  -3   1      108.13       86.39     14.84 o 
  -7  -3   1      157.86      138.91     15.74 o 
  -6  -3   1        9.12       -3.06     14.97 o 
  -5  -3   1      431.43      475.30     40.04 o 
  -4  -3   1      474.47      477.34     21.21 o 
  -3  -3   1      140.20      163.60     18.81 o 
  -2  -3   1      212.46      154.24     20.71 o 
  -1  -3   1        5.39      127.18    120.93 o 
   0  -3   1     2751.91     2771.62     28.47 o 
   1  -3   1        6.09        3.16     20.47 o 
   2  -3   1       14.76        4.95     23.71 o 
   3  -3   1       12.23       -1.61     23.26 o 
   4  -3   1       22.16       38.79     16.63 o 
   5  -3   1      325.25      364.70     47.87 o 
   6  -3   1      122.19      104.09     12.86 o 
   7  -3   1      181.75      151.63     11.80 o 
   8  -3   1      267.52      263.07     13.30 o 
   9  -3   1       48.34       20.96     11.46 o 
  -8  -2   1      112.97      117.93     17.74 o 
  -7  -2   1      475.96      442.09     20.32 o 
  -6  -2   1      409.78      414.37     24.62 o 
  -5  -2   1      336.91      299.83     25.10 o 
  -4  -2   1      184.28      211.43     26.17 o 
  -3  -2   1      184.62      247.93     96.92 o 
  -2  -2   1       14.96        6.98     19.56 o 
  -1  -2   1      913.49      934.21     32.03 o 
   0  -2   1     4259.16     4270.44     97.36 o 
   1  -2   1     2483.66     2441.50     96.42 o 
   2  -2   1       11.74      -10.54     28.34 o 
   3  -2   1     1777.39     1722.61     37.86 o 
   4  -2   1     1492.47     1449.81     41.29 o 
   5  -2   1      361.49      414.34     20.17 o 
   6  -2   1       66.94       53.29     19.80 o 
   7  -2   1      284.97      274.96     17.96 o 
   8  -2   1       63.86       45.88     36.12 o 
   9  -2   1        0.62        0.49     13.39 o 
  -8  -1   1      183.25      184.20     18.12 o 
  -7  -1   1      187.34      205.94     14.99 o 
  -6  -1   1      205.04      237.12     16.79 o 
  -5  -1   1      558.98      598.47     18.88 o 
  -4  -1   1      390.07      365.92     19.62 o 
  -3  -1   1      652.57      622.17     17.99 o 
  -2  -1   1       28.17       34.94     19.54 o 
  -1  -1   1     1527.68     1452.52     55.69 o 
   0  -1   1     1788.28     1607.16     46.01 o 
   2  -1   1     4771.15     4652.94     52.47 o 
   3  -1   1      499.98      464.75     19.67 o 
   4  -1   1      214.05      205.53     39.49 o 
   5  -1   1      355.50      386.46     25.73 o 
   6  -1   1        7.51       35.15     20.37 o 
   7  -1   1      105.73      105.91     15.84 o 
   8  -1   1       48.17        5.37     16.07 o 
   9  -1   1       21.38       19.15     17.41 o 
  -8   0   1       82.61       58.76     18.11 o 
  -7   0   1      206.54      210.67     14.78 o 
  -6   0   1      101.32      123.50     16.89 o 
  -5   0   1      122.18      160.16     21.13 o 
  -4   0   1      121.13      137.88     27.88 o 
  -3   0   1     4952.44     5288.43     28.66 o 
  -2   0   1     2701.23     2659.77     32.21 o 
  -1   0   1      823.84      789.88     41.64 o 
   1   0   1     2105.51     1933.54     50.00 o 
   2   0   1      217.31      233.81     33.34 o 
   3   0   1       60.25       58.00     19.60 o 
   4   0   1      109.72       66.45     48.38 o 
   5   0   1       85.70       59.27     22.04 o 
   6   0   1        1.24      -20.78     20.78 o 
   7   0   1      188.68      201.75     18.72 o 
   8   0   1      122.52      145.25     16.26 o 
   9   0   1       63.50       63.57     21.32 o 
  -8   1   1        1.68        3.81     18.01 o 
  -7   1   1       85.08       94.70     20.76 o 
  -6   1   1       33.67       43.71     16.72 o 
  -5   1   1      875.02      902.67     19.77 o 
  -4   1   1      541.70      548.74     23.32 o 
  -3   1   1     1437.95     1532.51     26.75 o 
  -2   1   1     2068.86     1914.06     26.13 o 
  -1   1   1     5315.42     5593.23    131.95 o 
   0   1   1      187.78      207.33     37.02 o 
   1   1   1      597.68      505.32     33.86 o 
   2   1   1      343.79      373.04     37.01 o 
   3   1   1       86.25       84.20     21.78 o 
   4   1   1      383.22      384.91     32.48 o 
   5   1   1      576.07      568.55     29.57 o 
   6   1   1      157.14      194.23     25.20 o 
   7   1   1        1.45        4.70     21.14 o 
   8   1   1      376.20      387.12     27.25 o 
   9   1   1      243.22      230.61     21.68 o 
  -8   2   1        6.76       -9.53     17.66 o 
  -7   2   1      254.27      202.45     21.28 o 
  -6   2   1       67.01       80.00     12.53 o 
  -5   2   1      157.13      151.09     15.95 o 
  -4   2   1       19.03       31.05     23.84 o 
  -3   2   1      306.29      380.30     75.91 o 
  -2   2   1     2004.30     1918.05     25.41 o 
  -1   2   1      266.72      197.26     26.14 o 
   0   2   1      389.29      376.63     37.33 o 
   1   2   1     6692.56     7269.78    131.55 o 
   2   2   1     1438.77     1274.67     24.26 o 
   3   2   1      320.28      266.73     20.14 o 
   4   2   1      289.02      248.09     20.48 o 
   5   2   1      193.41      174.87     21.28 o 
   6   2   1      783.65      773.40     28.26 o 
   7   2   1       15.53       18.68     15.21 o 
   8   2   1      292.00      292.79     16.23 o 
   9   2   1        4.14      -16.90     16.90 o 
  -8   3   1       56.89       27.67     17.64 o 
  -7   3   1      140.04      123.56     12.62 o 
  -6   3   1        7.33        5.16     14.38 o 
  -5   3   1       39.94       16.71     17.48 o 
  -4   3   1      263.77      231.75     19.72 o 
  -3   3   1       20.99       42.79     27.79 o 
  -2   3   1      690.17      639.94     37.31 o 
  -1   3   1      228.60      201.58     18.10 o 
   0   3   1      794.54      700.65     23.91 o 
   1   3   1     2144.03     2033.19     31.15 o 
   2   3   1     3103.27     3072.42     26.80 o 
   3   3   1     2567.02     2556.35     74.25 o 
   4   3   1      388.34      338.73     26.84 o 
   5   3   1      280.73      293.70     20.97 o 
   6   3   1      425.27      445.79     17.90 o 
   7   3   1      222.70      222.00     27.93 o 
   8   3   1       29.26       43.49     36.08 o 
   9   3   1       35.09       26.03     28.05 o 
  -8   4   1       33.71       25.50     11.29 o 
  -7   4   1       46.23       68.01     16.01 o 
  -6   4   1      244.77      235.85     37.65 o 
  -5   4   1      178.65      213.04     39.86 o 
  -4   4   1      191.96      208.30     22.32 o 
  -3   4   1        6.03       38.36     29.11 o 
  -2   4   1      223.51      236.22     26.54 o 
  -1   4   1       67.77      102.40     31.38 o 
   0   4   1      526.82      506.37     23.90 o 
   1   4   1     1647.86     1606.58     61.19 o 
   2   4   1      505.94      522.82     39.63 o 
   3   4   1      684.06      700.29     24.93 o 
   4   4   1      129.75      106.72     19.34 o 
   5   4   1      340.21      347.99     20.22 o 
   6   4   1      148.69      169.44     16.10 o 
   7   4   1        8.12       20.82     16.25 o 
   8   4   1      150.01      147.79     17.99 o 
  -7   5   1       29.06       39.18     23.54 o 
  -6   5   1      136.23      107.67     13.82 o 
  -5   5   1        1.18        5.52     13.18 o 
  -4   5   1      102.16      101.31     15.02 o 
  -3   5   1      140.82      137.60     20.20 o 
  -2   5   1      262.08      278.71     15.03 o 
  -1   5   1      365.63      392.49     17.74 o 
   0   5   1        0.92       17.90     17.22 o 
   1   5   1        4.21       16.57     28.05 o 
   2   5   1       12.04       24.88     16.94 o 
   3   5   1      815.24      825.81     31.92 o 
   4   5   1       62.48       67.05     22.05 o 
   5   5   1      366.78      359.56     18.21 o 
   6   5   1      591.97      590.25     16.83 o 
   7   5   1      441.60      348.82     47.52 o 
   8   5   1       35.71       19.13     20.78 o 
  -6   6   1       81.60       49.78     30.73 o 
  -5   6   1        6.26        4.59     18.28 o 
  -4   6   1      104.80      121.11     22.60 o 
  -3   6   1      192.82      223.86     26.77 o 
  -2   6   1      309.91      310.84     22.26 o 
  -1   6   1      191.14      207.36     20.11 o 
   0   6   1       42.86       48.57     14.34 o 
   1   6   1      289.77      303.79     14.85 o 
   2   6   1       70.15       98.02     30.02 o 
   3   6   1      224.99      209.17     17.38 o 
   4   6   1      160.28      218.11     20.66 o 
   5   6   1      218.18      235.65     16.14 o 
   6   6   1      160.08      141.09     34.57 o 
   7   6   1      258.46      272.45     16.83 o 
   8   6   1       28.01       34.64     15.62 o 
  -6   7   1      121.90       97.20     28.84 o 
  -5   7   1      118.96      112.21     16.79 o 
  -4   7   1      138.30      169.71     27.91 o 
  -3   7   1        5.55        0.19     16.96 o 
  -2   7   1       70.75       74.26     23.75 o 
  -1   7   1      255.14      261.87     16.48 o 
   0   7   1      182.19      170.33     16.07 o 
   1   7   1      301.56      337.78     16.28 o 
   2   7   1        3.54       -8.42     18.63 o 
   3   7   1        5.62       -4.65     15.19 o 
   4   7   1       80.65       98.51     17.58 o 
   5   7   1       22.39       12.71     17.15 o 
   6   7   1      130.37      175.64     32.12 o 
   7   7   1       80.30       65.19     22.21 o 
  -5   8   1       53.39       40.62     25.61 o 
  -4   8   1      119.71       65.52     26.30 o 
  -3   8   1        2.46       -0.39     19.02 o 
  -2   8   1      165.00      172.55     13.38 o 
  -1   8   1       38.79       49.21     23.46 o 
   0   8   1        4.72        9.53     32.19 o 
   1   8   1       45.02       28.89     13.58 o 
   2   8   1      172.58      159.25     13.87 o 
   3   8   1       81.41       84.61     20.47 o 
   4   8   1       95.22       87.99     13.51 o 
   5   8   1        6.40       23.65     20.40 o 
   6   8   1        8.20       13.60     15.39 o 
  -3   9   1        3.35       -4.69     17.35 o 
  -2   9   1      110.81       86.13     14.81 o 
  -1   9   1       51.86       46.69     15.00 o 
   0   9   1       71.45       70.70     15.40 o 
   1   9   1       45.48       46.88     15.40 o 
   2   9   1      178.57      115.89     24.22 o 
   3   9   1       39.59       59.19     19.05 o 
   4   9   1       39.08       27.11     19.07 o 
   5   9   1        2.34       23.80     18.14 o 
  -1  10   1      126.63      121.51     28.97 o 
   0  10   1      134.03      134.08     12.28 o 
   1  10   1        6.18      -13.37     20.24 o 
   2  10   1       31.97       38.42     24.84 o 
   3  10   1       16.09        5.88     19.08 o 
  -3  -9   2        7.12      -11.22     12.73 o 
  -2  -9   2       68.52       63.44     16.45 o 
  -1  -9   2      112.85      108.68     14.46 o 
   0  -9   2       54.94       23.70     28.76 o 
   1  -9   2       79.60       68.68     33.17 o 
   2  -9   2      155.61      155.57     18.07 o 
   3  -9   2       12.46      -16.26     17.35 o 
   4  -9   2       28.25       15.49     17.09 o 
  -4  -8   2      131.31      122.46     18.96 o 
  -3  -8   2       54.12       53.71     14.04 o 
  -2  -8   2       36.56       39.84     19.46 o 
  -1  -8   2      423.37      432.95     16.74 o 
   0  -8   2      157.30      168.36     13.23 o 
   1  -8   2       90.83      105.60     11.21 o 
   2  -8   2      107.17      110.46     19.48 o 
   3  -8   2       58.14       61.06     27.06 o 
   4  -8   2        5.64      -26.15     26.15 o 
   5  -8   2       16.46       43.82     17.35 o 
  -5  -7   2      134.71      116.92     16.44 o 
  -4  -7   2      125.78      115.58     20.56 o 
  -3  -7   2      177.00      179.56     27.98 o 
  -2  -7   2      408.53      432.37     18.99 o 
  -1  -7   2      354.43      354.77     12.89 o 
   0  -7   2       44.64       20.66     12.40 o 
   1  -7   2        4.47       -9.41     17.29 o 
   2  -7   2      148.79      141.12     24.57 o 
   3  -7   2      264.03      311.09     17.96 o 
   4  -7   2       33.43       25.64     22.56 o 
   5  -7   2      145.71      133.75     16.27 o 
   6  -7   2       56.90       40.46     16.09 o 
  -6  -6   2       23.85       19.85     22.72 o 
  -5  -6   2      164.10      174.67     31.87 o 
  -4  -6   2      415.07      425.80     13.74 o 
  -3  -6   2       43.12       51.03     15.94 o 
  -2  -6   2       62.13       69.48     14.32 o 
  -1  -6   2       67.40       76.21     19.50 o 
   0  -6   2      788.49      813.45     27.13 o 
   1  -6   2      152.08      149.33     16.29 o 
   2  -6   2       19.55       24.93     27.57 o 
   3  -6   2      459.06      530.99     27.73 o 
   4  -6   2      271.00      282.75     18.54 o 
   5  -6   2      266.34      246.22     37.17 o 
   6  -6   2       82.70       98.66     44.16 o 
   7  -6   2       43.10       36.63     13.78 o 
  -7  -5   2       52.28       85.94     33.23 o 
  -6  -5   2        2.12       15.54     24.74 o 
  -5  -5   2      117.78      114.03     13.41 o 
  -4  -5   2       29.52       -3.41     23.78 o 
  -3  -5   2        3.02       19.20     15.34 o 
  -2  -5   2      359.71      341.57     18.22 o 
  -1  -5   2      267.59      247.85     20.72 o 
   0  -5   2     1422.91     1427.10     31.39 o 
   1  -5   2      120.63      104.28     20.56 o 
   2  -5   2      794.95      826.96     23.11 o 
   3  -5   2      594.64      656.91     22.02 o 
   4  -5   2       55.93       87.10     28.60 o 
   5  -5   2      126.87      141.38     14.29 o 
   6  -5   2       90.20       92.88     18.25 o 
   7  -5   2       91.50       93.47     28.38 o 
   8  -5   2       61.28       72.08     20.29 o 
  -7  -4   2       69.51      102.21     30.60 o 
  -6  -4   2        8.22      -17.25     24.45 o 
  -5  -4   2        1.63      -10.21     15.77 o 
  -4  -4   2      205.12      182.18     22.69 o 
  -3  -4   2      936.27      949.80     20.90 o 
  -2  -4   2      430.40      447.51     20.17 o 
  -1  -4   2        6.09       35.42     21.15 o 
   0  -4   2     3316.34     3356.37     76.31 o 
   1  -4   2       52.62       32.99     17.83 o 
   2  -4   2      173.57      231.74     31.16 o 
   3  -4   2      517.85      538.84     22.93 o 
   4  -4   2      386.05      379.96     20.60 o 
   5  -4   2       10.30        2.73     18.64 o 
   6  -4   2        9.66       -0.46     13.26 o 
   7  -4   2      307.96      285.61     12.91 o 
   8  -4   2      268.33      192.58     38.87 o 
  -7  -3   2       21.16       15.02     37.98 o 
  -6  -3   2       41.13       67.66     17.96 o 
  -5  -3   2      211.41      217.45     18.55 o 
  -4  -3   2      104.48      102.66     17.30 o 
  -3  -3   2      476.90      463.69     25.02 o 
  -2  -3   2      356.00      363.38     21.44 o 
  -1  -3   2       16.41       60.42     42.83 o 
   0  -3   2      778.49      689.24     21.70 o 
   1  -3   2        5.79       -3.28     23.58 o 
   2  -3   2      316.17      251.81     34.19 o 
   3  -3   2        2.94        6.62     22.94 o 
   4  -3   2       62.47       68.34     31.08 o 
   5  -3   2     1125.15     1198.74     27.71 o 
   6  -3   2      374.03      347.41     19.11 o 
   7  -3   2      377.16      413.12     19.50 o 
   8  -3   2      109.55      149.82     16.70 o 
   9  -3   2       73.96       30.59     17.77 o 
  -8  -2   2       53.45       12.06     14.38 o 
  -7  -2   2       66.53       56.47     22.34 o 
  -6  -2   2       20.43       60.99     16.03 o 
  -5  -2   2       79.07       97.90     19.60 o 
  -4  -2   2       29.45       22.38     17.97 o 
  -3  -2   2      939.79      934.96     63.24 o 
  -2  -2   2       14.89       34.74     31.39 o 
  -1  -2   2      161.06      174.88     23.40 o 
   0  -2   2      299.06      296.77     27.82 o 
   1  -2   2      989.30      921.31     43.48 o 
   3  -2   2      656.77      629.06     25.41 o 
   4  -2   2     3073.75     3222.29     29.69 o 
   5  -2   2      977.46      935.25     18.44 o 
   6  -2   2        2.76       22.61     22.44 o 
   7  -2   2      152.52      141.20     19.98 o 
   8  -2   2      167.32      131.01     16.39 o 
   9  -2   2       32.19       38.51     19.25 o 
  -8  -1   2       23.41        4.60     19.53 o 
  -7  -1   2      363.72      309.13     31.04 o 
  -6  -1   2      152.51      174.57     27.85 o 
  -5  -1   2      221.79      222.59     17.72 o 
  -4  -1   2      151.86      173.75     18.47 o 
  -3  -1   2        1.33       -5.27     27.39 o 
  -2  -1   2      566.90      524.07     17.36 o 
  -1  -1   2     1595.10     1446.54     25.97 o 
   0  -1   2       42.68       61.22     51.64 o 
   2  -1   2     3119.30     2910.87     50.95 o 
   3  -1   2      647.32      566.65     22.92 o 
   4  -1   2        6.46      112.44     49.48 o 
   5  -1   2       89.73       96.54     26.39 o 
   6  -1   2      196.06      185.71     20.81 o 
   7  -1   2        8.11       -3.65     18.66 o 
   8  -1   2      195.09      183.74     36.45 o 
   9  -1   2      125.70       82.82     27.74 o 
  -8   0   2      125.95       69.60     48.83 o 
  -7   0   2      337.72      338.18     41.60 o 
  -6   0   2       36.38       50.99     17.58 o 
  -5   0   2      251.35      233.48     20.78 o 
  -4   0   2      348.40      347.71     22.31 o 
  -3   0   2      345.11      333.52     25.16 o 
  -2   0   2      402.55      384.32     20.94 o 
  -1   0   2        3.14        3.56     25.97 o 
   0   0   2      620.91      555.61     46.28 o 
   1   0   2     4261.21     4804.46     58.99 o 
   2   0   2      136.39      169.28     35.86 o 
   3   0   2      293.26      311.36     20.02 o 
   4   0   2      184.08      140.74     17.17 o 
   5   0   2      151.00      164.18     19.36 o 
   6   0   2      453.85      464.66     26.18 o 
   7   0   2       11.17       13.74     21.98 o 
   8   0   2      426.12      442.55     15.24 o 
   9   0   2       67.94       41.25     15.68 o 
  -8   1   2       50.99       70.35     14.79 o 
  -7   1   2      173.58      183.30     16.83 o 
  -6   1   2      188.96      236.21     18.06 o 
  -5   1   2      425.27      483.98     25.90 o 
  -4   1   2      789.29      845.04     27.61 o 
  -3   1   2      202.10      186.53     23.42 o 
  -2   1   2     1246.68     1242.50     21.13 o 
  -1   1   2       72.38       67.47     19.32 o 
   0   1   2      477.52      504.00     37.82 o 
   1   1   2       10.76       13.13     41.16 o 
   2   1   2      957.85      926.19     30.97 o 
   3   1   2      775.38      702.81     20.79 o 
   4   1   2       45.39       34.65     19.47 o 
   5   1   2      207.93      189.86     22.22 o 
   6   1   2     1239.52     1289.54     20.18 o 
   7   1   2        0.80       25.92     25.35 o 
   8   1   2      359.82      381.83     14.82 o 
   9   1   2      192.10      208.01     43.19 o 
  -8   2   2       43.09       35.55     10.68 o 
  -7   2   2       64.53       59.98     12.05 o 
  -6   2   2      258.23      274.02     20.92 o 
  -5   2   2      189.56      238.77     13.94 o 
  -4   2   2      565.09      598.34     17.39 o 
  -3   2   2      192.36      188.41     21.09 o 
  -2   2   2     1524.11     1451.02     48.80 o 
  -1   2   2     1443.35     1429.42     22.62 o 
   0   2   2      533.50      550.51     23.23 o 
   1   2   2        1.46       -7.67     26.42 o 
   2   2   2      383.55      380.04     20.77 o 
   3   2   2     1096.35     1063.96     19.93 o 
   4   2   2      692.53      696.11     98.00 o 
   5   2   2      687.32      720.08     32.74 o 
   6   2   2      203.31      196.79     20.65 o 
   7   2   2       24.08       20.24     35.92 o 
   8   2   2      100.46       86.10     16.31 o 
   9   2   2        6.70      -21.80     38.94 o 
  -7   3   2       15.30        0.19     11.36 o 
  -6   3   2      308.35      275.52     33.85 o 
  -5   3   2       68.62      108.69     20.40 o 
  -4   3   2      422.31      479.56     16.54 o 
  -3   3   2     1050.01     1075.97     20.71 o 
  -2   3   2     1572.20     1572.05     23.29 o 
  -1   3   2      817.86      785.54     25.11 o 
   0   3   2       61.00       70.83     20.41 o 
   1   3   2     1723.45     1691.14     28.99 o 
   2   3   2      831.34      796.90     21.60 o 
   3   3   2      967.58      974.69     20.75 o 
   4   3   2      170.83      198.97     21.93 o 
   5   3   2       69.42       74.80     20.96 o 
   6   3   2      247.07      252.27     45.90 o 
   7   3   2       54.31       51.07     17.65 o 
   8   3   2       65.42       55.45     13.61 o 
   9   3   2       48.28       24.08     28.31 o 
  -7   4   2       62.56       46.95     13.76 o 
  -6   4   2      135.70      137.46     37.04 o 
  -5   4   2       55.25       30.36     15.97 o 
  -4   4   2      237.67      263.91     26.36 o 
  -3   4   2       37.80       39.38     48.43 o 
  -2   4   2      136.43      115.12     17.36 o 
  -1   4   2     1543.75     1520.04     18.75 o 
   0   4   2      878.41      885.65     18.35 o 
   1   4   2     2572.12     2713.95     24.76 o 
   2   4   2      185.11      163.17     19.15 o 
   3   4   2      189.08      176.20     26.30 o 
   4   4   2       77.80       73.11     19.31 o 
   5   4   2       20.53       23.48     17.27 o 
   6   4   2       21.32       32.76     20.08 o 
   7   4   2      235.03      242.30     39.45 o 
   8   4   2       60.77       14.54     30.92 o 
   9   4   2      106.09      105.46     18.61 o 
  -7   5   2       14.15       31.31     17.48 o 
  -6   5   2      130.15      136.51     20.29 o 
  -5   5   2       10.46       18.42     15.04 o 
  -4   5   2        0.69       16.43     16.42 o 
  -3   5   2        0.85       -7.24     18.17 o 
  -2   5   2      589.41      589.98     21.31 o 
  -1   5   2      578.67      559.67    197.96 o 
   0   5   2      150.96      139.88     17.21 o 
   1   5   2      967.07      954.42     16.84 o 
   2   5   2      534.94      540.70     34.79 o 
   3   5   2      610.99      605.67     17.00 o 
   4   5   2      730.59      710.94     38.38 o 
   5   5   2      102.96      123.43     21.70 o 
   6   5   2      229.49      219.78     14.17 o 
   7   5   2      123.68      129.60     13.82 o 
   8   5   2        4.20       -0.70     15.17 o 
  -6   6   2        1.34      -13.48     13.48 o 
  -5   6   2       78.29       94.23     15.78 o 
  -4   6   2      397.27      415.52     15.14 o 
  -3   6   2        1.78       18.05     24.86 o 
  -2   6   2      146.49      141.00     16.21 o 
  -1   6   2       98.88       90.85     14.03 o 
   0   6   2      119.28      145.34     19.55 o 
   1   6   2      295.43      284.33     16.95 o 
   2   6   2      728.84      763.73     28.29 o 
   3   6   2      435.13      426.95     18.69 o 
   4   6   2      480.19      480.81     21.88 o 
   5   6   2       33.31       26.74     15.25 o 
   6   6   2      210.76      211.73     12.97 o 
   7   6   2      167.30      183.89     50.36 o 
   8   6   2       46.84       66.16     21.43 o 
  -5   7   2       90.19       82.44     27.13 o 
  -4   7   2      105.90      129.39     38.32 o 
  -3   7   2       40.74       98.27     22.81 o 
  -2   7   2      378.40      403.39     20.07 o 
  -1   7   2       28.82       24.27     12.74 o 
   0   7   2        3.57      -13.24     13.24 o 
   1   7   2        0.95      -15.42     15.42 o 
   2   7   2      169.49      186.55     13.58 o 
   3   7   2       63.85       75.59     16.39 o 
   4   7   2      271.77      252.36     16.22 o 
   5   7   2      226.12      215.76     13.74 o 
   6   7   2      220.27      219.73     14.85 o 
   7   7   2       96.48      109.91     16.23 o 
  -4   8   2      136.25      142.08     15.38 o 
  -3   8   2        1.37       35.21     25.89 o 
  -2   8   2       23.62       13.70     20.72 o 
  -1   8   2      157.89      165.27     13.52 o 
   0   8   2      178.10      181.11     16.24 o 
   1   8   2       16.46       25.25     17.45 o 
   2   8   2       27.67       54.65     13.58 o 
   3   8   2      137.95      126.52     14.09 o 
   4   8   2      206.86      193.86     13.86 o 
   5   8   2       90.64       80.28     20.15 o 
   6   8   2       36.02       10.32     19.00 o 
  -3   9   2       63.58       64.66     23.97 o 
  -2   9   2        4.30       10.85     27.11 o 
  -1   9   2      189.39      186.75     36.22 o 
   0   9   2       66.67       52.04     15.30 o 
   1   9   2      105.51      142.35     16.84 o 
   2   9   2      177.74      154.09     15.57 o 
   3   9   2        6.22       13.05     13.83 o 
   4   9   2        2.10       39.87     15.89 o 
   5   9   2       10.93       19.01     12.93 o 
  -1  10   2      148.86      112.38     12.30 o 
   0  10   2      100.60       68.17     14.19 o 
   1  10   2       10.56       10.22     15.20 o 
   2  10   2        3.50      -14.13     28.72 o 
   3  10   2       21.31        1.68     14.37 o 
  -1  -9   3       74.80       79.72     15.43 o 
   0  -9   3        4.67      -15.55     15.55 o 
   1  -9   3       85.06       73.92     24.56 o 
   2  -9   3       61.50       39.34     17.48 o 
   3  -9   3       21.84      -16.06     17.09 o 
  -3  -8   3       52.47       51.84     15.01 o 
  -2  -8   3       51.84       56.65     16.08 o 
  -1  -8   3      312.52      326.63     17.34 o 
   0  -8   3      395.50      400.34     16.40 o 
   1  -8   3        3.05       16.83     27.05 o 
   2  -8   3       36.80       22.17     26.61 o 
   3  -8   3       50.86       64.53     18.64 o 
   4  -8   3        2.13        7.39     25.38 o 
   5  -8   3        1.01       -5.27     17.41 o 
  -4  -7   3      164.64      150.88     16.73 o 
  -3  -7   3      101.47      104.86     17.18 o 
  -2  -7   3      163.03      143.44     14.99 o 
  -1  -7   3        1.47       -7.61     14.71 o 
   0  -7   3      159.04      154.52     12.30 o 
   1  -7   3        1.09        7.72     16.74 o 
   2  -7   3      102.21      129.75     17.10 o 
   3  -7   3       75.35       79.39     23.01 o 
   4  -7   3       15.86      -20.37     27.69 o 
   5  -7   3       69.34      146.23     26.74 o 
   6  -7   3       29.57       49.34     23.87 o 
  -5  -6   3       16.24        8.31     16.59 o 
  -4  -6   3       81.44       99.86     20.30 o 
  -3  -6   3      221.48      205.80     18.35 o 
  -2  -6   3       21.92        7.56     15.68 o 
  -1  -6   3       76.46       82.33     16.64 o 
   0  -6   3      807.03      799.43     17.45 o 
   1  -6   3       99.79       97.18     19.10 o 
   2  -6   3      338.14      318.23     27.38 o 
   3  -6   3      418.52      430.22     19.34 o 
   4  -6   3      219.67      230.76     17.83 o 
   5  -6   3       30.52       35.77     14.32 o 
   6  -6   3        0.60       51.67     20.41 o 
   7  -6   3      100.37       65.53     26.25 o 
  -6  -5   3       42.31       42.32     22.75 o 
  -5  -5   3      105.16      112.66     21.50 o 
  -4  -5   3       33.36       50.52     15.56 o 
  -3  -5   3      164.52      171.23     19.76 o 
  -2  -5   3      202.92      194.85     17.49 o 
  -1  -5   3      243.90      251.86     21.83 o 
   0  -5   3     1039.56     1090.09     66.39 o 
   1  -5   3      206.09      214.50     16.88 o 
   2  -5   3      180.92      186.81     28.96 o 
   3  -5   3      128.08      107.99     28.49 o 
   4  -5   3      432.28      458.51     20.89 o 
   5  -5   3      460.48      464.51     14.75 o 
   6  -5   3       22.33       38.68     28.95 o 
   7  -5   3        4.25      -14.08     14.08 o 
   8  -5   3        8.92       13.10     25.76 o 
  -6  -4   3      105.66       88.14     30.67 o 
  -5  -4   3      198.76      216.39     22.87 o 
  -4  -4   3       33.47       48.37     23.52 o 
  -3  -4   3      695.28      724.80     23.96 o 
  -2  -4   3      356.15      364.62     19.64 o 
  -1  -4   3      267.78      248.56     19.45 o 
   0  -4   3      390.59      380.09     22.01 o 
   1  -4   3      857.00      846.85     32.34 o 
   2  -4   3      116.07       89.48     20.97 o 
   3  -4   3       31.44       50.00     29.63 o 
   4  -4   3      110.86      153.77     21.22 o 
   5  -4   3       64.44      121.43     37.89 o 
   6  -4   3       28.72       -0.14     15.38 o 
   7  -4   3      328.26      312.39     19.06 o 
   8  -4   3      222.51      166.84     31.12 o 
  -7  -3   3      179.45      176.61     51.42 o 
  -6  -3   3        6.34       11.59     49.99 o 
  -5  -3   3      101.09      123.67     19.51 o 
  -4  -3   3       75.69      104.83     30.86 o 
  -3  -3   3      530.41      578.32     24.88 o 
  -2  -3   3      530.73      563.35     32.10 o 
  -1  -3   3      373.47      359.89     46.74 o 
   0  -3   3        1.01       -4.86     22.12 o 
   1  -3   3      726.83      723.23     35.52 o 
   2  -3   3      249.35      247.00     32.67 o 
   3  -3   3       63.94       64.94     31.76 o 
   4  -3   3      204.29      189.08     36.57 o 
   5  -3   3      748.46      755.67     20.12 o 
   6  -3   3      861.60      828.55     19.28 o 
   7  -3   3       52.26       53.77     17.00 o 
   8  -3   3      286.01      275.93     17.28 o 
   9  -3   3       77.78       67.92     15.85 o 
  -7  -2   3       25.61       48.75     23.81 o 
  -6  -2   3        8.60        3.45     15.90 o 
  -5  -2   3      269.52      279.91     15.59 o 
  -4  -2   3      157.99      147.54     25.70 o 
  -3  -2   3       68.29       54.55     25.28 o 
  -2  -2   3      365.76      336.35     21.91 o 
  -1  -2   3       26.65       22.27     23.69 o 
   0  -2   3      138.38      109.88     28.84 o 
   1  -2   3     2134.94     2167.63     43.90 o 
   3  -2   3      835.05      887.43     83.00 o 
   4  -2   3     1241.99     1290.68     38.00 o 
   5  -2   3      548.42      530.44     20.69 o 
   6  -2   3      450.48      425.24     22.60 o 
   7  -2   3       56.71       37.97     19.79 o 
   8  -2   3      232.31      173.80     14.58 o 
   9  -2   3       45.64       10.47     15.83 o 
  -7  -1   3       81.80       85.15     24.59 o 
  -6  -1   3       52.15       65.06     18.64 o 
  -5  -1   3       53.27       54.43     18.22 o 
  -4  -1   3      219.79      247.70     20.70 o 
  -3  -1   3        6.87       20.42     20.40 o 
  -2  -1   3      556.01      534.50     21.62 o 
  -1  -1   3      328.18      316.12     34.59 o 
   0  -1   3     1036.86      971.14     40.62 o 
   1  -1   3     1052.76     1075.98     47.74 o 
   2  -1   3      728.89      691.42     55.55 o 
   3  -1   3     1202.78     1221.24     30.58 o 
   4  -1   3       33.49      -60.58     60.58 o 
   5  -1   3      108.56      116.50     21.63 o 
   6  -1   3      600.51      635.08     18.81 o 
   7  -1   3       13.00       -0.62     18.63 o 
   8  -1   3      252.17      247.70     49.11 o 
   9  -1   3      127.26       80.06     17.12 o 
  -7   0   3       86.35       77.81     23.37 o 
  -6   0   3      117.12      116.85     16.98 o 
  -5   0   3        1.38      -17.26     18.76 o 
  -4   0   3       27.28       15.55     25.35 o 
  -3   0   3       94.78      116.59     21.18 o 
  -2   0   3     1494.12     1528.80     71.68 o 
  -1   0   3      358.02      322.05     21.28 o 
   0   0   3       58.47       56.50     31.29 o 
   1   0   3       42.66       24.58     33.47 o 
   2   0   3      274.03      248.02     25.39 o 
   3   0   3     1448.84     1472.80     25.01 o 
   4   0   3        6.01       53.46     28.40 o 
   5   0   3      284.41      256.05     27.20 o 
   6   0   3      409.26      440.27     18.83 o 
   7   0   3      145.37      131.53     16.99 o 
   8   0   3      219.51      222.30     24.07 o 
   9   0   3      159.89      186.26     30.55 o 
  -7   1   3       17.58       27.72     27.63 o 
  -6   1   3      223.25      195.22     16.18 o 
  -5   1   3       30.86       11.98     18.76 o 
  -4   1   3      122.25      113.19     21.42 o 
  -3   1   3        7.06       -7.27     21.47 o 
  -2   1   3        6.76       -5.90     26.50 o 
  -1   1   3      277.40      246.33     20.64 o 
   0   1   3      763.74      732.62     27.44 o 
   1   1   3     2288.10     2297.52     82.84 o 
   2   1   3       62.68       62.01     27.81 o 
   3   1   3      292.89      302.33     25.57 o 
   4   1   3       17.84      101.67     24.13 o 
   5   1   3      737.87      740.52     20.35 o 
   6   1   3      762.21      844.33     22.08 o 
   7   1   3      397.74      402.80     19.83 o 
   8   1   3       13.75      -16.21     16.70 o 
   9   1   3      163.05      202.55     18.25 o 
  -7   2   3       34.82       45.08     14.04 o 
  -6   2   3      206.86      186.56     12.94 o 
  -5   2   3      110.97      123.52     15.57 o 
  -4   2   3      230.93      241.27     15.98 o 
  -3   2   3      134.07      111.01     16.38 o 
  -2   2   3      382.64      343.18     28.78 o 
  -1   2   3      708.78      720.10     25.04 o 
   0   2   3      160.20      189.00     20.62 o 
   1   2   3      712.37      628.19     27.76 o 
   2   2   3      318.67      298.43     26.07 o 
   3   2   3      616.86      596.70     20.67 o 
   4   2   3      251.55      234.19     25.49 o 
   5   2   3      192.53      185.72     21.42 o 
   6   2   3      225.61      247.70     20.83 o 
   7   2   3      296.43      290.89     16.70 o 
   8   2   3        4.85       19.93     42.95 o 
   9   2   3       16.73       20.62     70.20 o 
  -7   3   3      108.48       77.04     14.71 o 
  -6   3   3      439.78      436.28     46.02 o 
  -5   3   3      377.98      372.92     19.53 o 
  -4   3   3      481.62      483.65     19.02 o 
  -3   3   3      157.29      166.63     22.62 o 
  -2   3   3      579.24      568.71     20.91 o 
  -1   3   3       52.47       41.42     18.36 o 
   0   3   3      174.74      218.59     23.45 o 
   1   3   3      237.42      212.15     30.72 o 
   2   3   3      148.64      110.13     18.98 o 
   3   3   3      618.78      645.96     18.03 o 
   4   3   3      738.22      787.38     23.06 o 
   5   3   3       49.30       54.82     24.10 o 
   6   3   3       40.69       44.10     31.20 o 
   7   3   3      159.19      188.33     15.54 o 
   8   3   3       39.15       20.99     19.55 o 
   9   3   3      113.27       99.04     17.62 o 
  -7   4   3      128.23      117.89     29.41 o 
  -6   4   3       79.03       72.67     16.98 o 
  -5   4   3      170.55      188.42     14.57 o 
  -4   4   3      468.07      486.21     16.86 o 
  -3   4   3        2.44       -7.91     16.96 o 
  -2   4   3      437.66      404.13     26.35 o 
  -1   4   3      303.76      284.65     15.56 o 
   0   4   3      189.86      169.25     21.90 o 
   1   4   3      170.22      160.89     18.49 o 
   2   4   3      304.57      283.55     24.39 o 
   3   4   3        0.99       20.27     16.62 o 
   4   4   3      157.97      166.54     19.56 o 
   5   4   3       78.36       87.22     24.55 o 
   6   4   3      438.63      453.74     17.61 o 
   7   4   3      137.28      134.40     21.00 o 
   8   4   3       33.44       54.36     15.37 o 
   9   4   3       72.38       79.94     16.88 o 
  -6   5   3        1.22      -13.81     33.73 o 
  -5   5   3       81.39      103.40     15.72 o 
  -4   5   3      219.29      230.20     29.05 o 
  -3   5   3       58.19       71.09     16.16 o 
  -2   5   3      831.85      877.17     15.76 o 
  -1   5   3      778.47      792.15     15.92 o 
   0   5   3      750.42      807.55     16.13 o 
   1   5   3      124.25      110.69     14.85 o 
   2   5   3      314.96      347.95     21.21 o 
   3   5   3      153.17      177.13     17.93 o 
   4   5   3      311.18      314.18     16.22 o 
   5   5   3       21.53       62.78     21.72 o 
   6   5   3       26.62       32.81     16.33 o 
   7   5   3       73.58       79.97     31.95 o 
   8   5   3       43.60       45.13     19.06 o 
   9   5   3       87.69       75.71     42.07 o 
  -6   6   3       14.08      -20.88     20.88 o 
  -5   6   3       55.80       48.03     42.77 o 
  -4   6   3      104.05       89.80     15.42 o 
  -3   6   3      161.35      143.37     13.55 o 
  -2   6   3      173.97      167.22     18.69 o 
  -1   6   3     1109.93     1171.13     28.59 o 
   0   6   3      869.37      920.80     15.63 o 
   1   6   3       64.64       53.13     14.09 o 
   2   6   3      336.66      350.79     16.91 o 
   3   6   3      171.97      136.08     17.28 o 
   4   6   3       55.40       42.71     21.22 o 
   5   6   3        9.15        4.96     15.21 o 
   6   6   3       21.64       -3.03     14.95 o 
   7   6   3      150.57      141.38     15.18 o 
   8   6   3       22.20      -18.54     18.54 o 
  -5   7   3       95.72       47.39     15.86 o 
  -4   7   3       91.67       84.25     16.86 o 
  -3   7   3      235.30      283.33     27.80 o 
  -2   7   3       14.40       -2.29     17.80 o 
  -1   7   3      198.02      190.65     14.50 o 
   0   7   3       97.36      123.63     14.89 o 
   1   7   3      153.18      165.06     15.47 o 
   2   7   3      349.11      339.10     15.70 o 
   3   7   3      119.33      138.37     15.56 o 
   4   7   3      253.24      265.81     13.63 o 
   5   7   3      210.59      197.74     14.63 o 
   6   7   3      109.16      109.87     15.29 o 
   7   7   3       90.21       79.31     15.82 o 
  -4   8   3       31.20       37.24     14.52 o 
  -3   8   3      146.65      133.31     25.40 o 
  -2   8   3      177.15      170.38     15.73 o 
  -1   8   3       20.31       32.80     22.78 o 
   0   8   3      102.29      131.49     13.27 o 
   1   8   3      165.33      145.16     21.87 o 
   2   8   3      260.57      262.06     22.24 o 
   3   8   3      360.87      372.84     13.15 o 
   4   8   3      596.53      572.20     16.66 o 
   5   8   3       27.79       21.30     20.63 o 
   6   8   3       37.10       36.42     13.57 o 
   7   8   3       86.56       91.38     32.24 o 
  -3   9   3       24.16       28.15     16.84 o 
  -2   9   3       29.30       12.31     14.27 o 
  -1   9   3      194.66      166.79     26.53 o 
   0   9   3       89.57      123.73     18.30 o 
   1   9   3       55.65       69.45     15.14 o 
   2   9   3       43.10       59.61     13.04 o 
   3   9   3       17.45        0.59     15.69 o 
   4   9   3      255.40      321.57     23.04 o 
   5   9   3       61.13       65.43     35.70 o 
   0  10   3       41.66       50.78     13.60 o 
   1  10   3       50.96       26.39     13.85 o 
   2  10   3        0.41       18.38     18.57 o 
   3  10   3        0.41        2.22     21.65 o 
   1  -9   4       42.51       73.58     23.52 o 
  -2  -8   4       25.13       29.28     18.53 o 
  -1  -8   4       16.38        6.63     15.85 o 
   0  -8   4      294.76      268.47     26.26 o 
   1  -8   4        0.71      -14.13     25.57 o 
   2  -8   4       11.52       23.58     25.38 o 
   3  -8   4        4.95       -6.87     18.12 o 
   4  -8   4      141.37      108.61     18.26 o 
   5  -8   4      132.57      162.80     17.55 o 
  -4  -7   4       17.31       24.59     18.97 o 
  -3  -7   4       79.51       61.24     16.31 o 
  -2  -7   4       94.65       91.36     17.08 o 
  -1  -7   4       20.69        8.53     19.82 o 
   0  -7   4        3.71        4.75     11.99 o 
   1  -7   4       34.75       26.61     22.43 o 
   2  -7   4       31.82       47.17     22.43 o 
   3  -7   4       76.46       78.49     19.86 o 
   4  -7   4      106.59      125.63     19.48 o 
   5  -7   4      160.13      174.16     18.97 o 
   6  -7   4       32.10       28.88     18.84 o 
  -4  -6   4        2.97      -11.73     16.59 o 
  -3  -6   4      211.45      205.12     20.59 o 
  -2  -6   4       35.33       25.37     15.13 o 
  -1  -6   4       16.36       13.35     15.62 o 
   0  -6   4      173.82      179.53     17.42 o 
   1  -6   4      566.72      558.34     26.52 o 
   2  -6   4       22.46       39.20     24.74 o 
   3  -6   4        6.13       62.52     24.03 o 
   4  -6   4      102.75       85.45     23.60 o 
   5  -6   4      163.86      157.64     14.12 o 
   6  -6   4       13.43       17.29     40.29 o 
   7  -6   4       39.70       50.73     30.50 o 
  -5  -5   4      108.29       88.79     21.28 o 
  -4  -5   4       81.68       97.15     20.97 o 
  -3  -5   4      185.10      179.44     20.96 o 
  -2  -5   4      169.60      176.01     16.50 o 
  -1  -5   4      236.98      239.61     17.60 o 
   0  -5   4       40.56       89.40     27.44 o 
   1  -5   4      577.74      556.33     22.01 o 
   2  -5   4      480.14      522.53     29.03 o 
   3  -5   4       91.75       57.93     27.52 o 
   4  -5   4        3.23       -8.10     18.44 o 
   5  -5   4        0.67      -13.45     13.45 o 
   6  -5   4       45.64       53.46      9.99 o 
   7  -5   4       35.55       22.34     17.16 o 
   8  -5   4       62.65       48.93     10.81 o 
  -6  -4   4       66.62       80.66     20.44 o 
  -5  -4   4      168.94      160.54     31.32 o 
  -4  -4   4       58.42       53.48     20.25 o 
  -3  -4   4       36.72       44.26     17.72 o 
  -2  -4   4      376.84      371.58     24.14 o 
  -1  -4   4      220.31      218.01     20.15 o 
   0  -4   4      261.99      253.87     29.24 o 
   1  -4   4      498.49      505.97     30.72 o 
   2  -4   4       23.99       32.58     20.31 o 
   3  -4   4       56.09       53.29     20.51 o 
   4  -4   4      254.86      239.97     21.31 o 
   5  -4   4       53.93       80.54     16.68 o 
   6  -4   4       43.97       38.16     14.30 o 
   7  -4   4       28.36       19.60     16.28 o 
   8  -4   4      434.21      350.41     38.91 o 
  -6  -3   4       70.32       73.34     17.04 o 
  -5  -3   4       33.57       39.65     26.93 o 
  -4  -3   4      162.95      173.10     30.23 o 
  -3  -3   4      111.42      119.35     33.18 o 
  -2  -3   4      735.65      766.53     26.68 o 
  -1  -3   4      208.86      201.89     20.25 o 
   0  -3   4       41.79       21.60     31.75 o 
   1  -3   4       50.61       31.18     29.63 o 
   2  -3   4      408.68      376.43     31.49 o 
   3  -3   4      885.36      933.33     33.06 o 
   4  -3   4       62.08       30.34     19.43 o 
   5  -3   4      388.81      376.81     22.93 o 
   6  -3   4     1256.99     1304.83     35.68 o 
   7  -3   4        1.64      -20.59     20.59 o 
   8  -3   4        4.98       -7.09     16.78 o 
   9  -3   4        0.53      -10.71     15.79 o 
  -6  -2   4       74.73       70.63     16.58 o 
  -5  -2   4       78.87       39.85     19.79 o 
  -4  -2   4      477.06      486.54     18.76 o 
  -3  -2   4      295.21      275.87     23.71 o 
  -2  -2   4      357.81      356.03     26.95 o 
  -1  -2   4       84.60       55.17     37.23 o 
   0  -2   4      407.93      401.60     24.50 o 
   1  -2   4     1270.99     1251.85     32.35 o 
   2  -2   4      336.30      303.11     34.70 o 
   3  -2   4      825.19      796.36     26.68 o 
   4  -2   4      171.71      150.75     20.35 o 
   5  -2   4      508.81      539.88     19.55 o 
   6  -2   4      201.54      181.10     17.50 o 
   7  -2   4       22.96       33.61     13.82 o 
   8  -2   4       49.17       51.31     19.97 o 
   9  -2   4       12.25        7.70     21.59 o 
  -7  -1   4       21.60       33.94     41.38 o 
  -6  -1   4      450.69      467.70     19.08 o 
  -5  -1   4      122.43       97.61     16.96 o 
  -4  -1   4       63.79       67.99     18.66 o 
  -3  -1   4       81.96       77.59     17.79 o 
  -2  -1   4      459.88      448.70     32.08 o 
  -1  -1   4     1320.10     1392.45     33.90 o 
   0  -1   4      301.17      308.00     34.95 o 
   1  -1   4      768.48      788.66     41.02 o 
   2  -1   4       84.07       61.56     20.07 o 
   3  -1   4      886.12      931.42     37.28 o 
   4  -1   4       37.68       54.60     28.41 o 
   5  -1   4      246.53      291.73     19.52 o 
   6  -1   4      347.91      370.90     26.19 o 
   7  -1   4      232.30      252.74     17.76 o 
   8  -1   4        1.78        4.74     16.96 o 
   9  -1   4      133.29      126.78     17.07 o 
  -7   0   4       17.47       -0.99     20.62 o 
  -6   0   4       58.59       96.53     16.07 o 
  -5   0   4       33.67       39.00     19.92 o 
  -4   0   4      199.84      193.65     19.88 o 
  -3   0   4       92.48      104.78     17.75 o 
  -2   0   4       81.21       55.23     17.88 o 
  -1   0   4      356.31      356.89     31.03 o 
   0   0   4       65.50       38.37     28.18 o 
   1   0   4     1865.40     1916.92     35.50 o 
   2   0   4      584.95      579.29     23.04 o 
   3   0   4      976.96     1016.67     23.81 o 
   4   0   4      460.08      431.30     23.82 o 
   5   0   4       82.63       85.85     26.26 o 
   6   0   4      159.57      177.47     25.57 o 
   7   0   4      527.20      550.00     20.02 o 
   8   0   4      181.07      167.29     24.86 o 
   9   0   4      170.80      171.92     24.79 o 
  10   0   4       86.63       91.36     14.34 o 
  -7   1   4        4.33      -15.91     23.23 o 
  -6   1   4       29.69       66.26     22.71 o 
  -5   1   4        0.93       -0.08     16.74 o 
  -4   1   4       11.55       38.45     19.05 o 
  -3   1   4       30.58       38.97     23.90 o 
  -2   1   4     1215.78     1226.30     24.84 o 
  -1   1   4      477.08      473.69     23.79 o 
   0   1   4        5.34      -20.27     27.00 o 
   1   1   4     1488.42     1498.78     53.88 o 
   2   1   4     1460.03     1385.39     30.69 o 
   3   1   4      447.87      411.36     26.69 o 
   4   1   4      488.66      474.40     33.53 o 
   5   1   4       25.96       34.23     26.33 o 
   6   1   4      740.82      754.87     19.34 o 
   7   1   4      546.78      565.92     20.07 o 
   8   1   4       53.09       34.17     26.13 o 
   9   1   4       87.56       62.38     27.87 o 
  10   1   4       45.63       64.73     14.27 o 
  -6   2   4        0.56       14.38     16.22 o 
  -5   2   4      103.82       97.25     11.49 o 
  -4   2   4      570.96      624.78     18.24 o 
  -3   2   4        1.51       11.52     21.64 o 
  -2   2   4      367.37      381.43     19.11 o 
  -1   2   4      772.36      772.60     19.91 o 
   0   2   4      823.66      784.21     30.44 o 
   1   2   4       10.95        5.88     23.42 o 
   2   2   4       16.41       18.25     23.23 o 
   3   2   4      186.86      198.60     21.77 o 
   4   2   4     1842.93     2022.86     23.45 o 
   5   2   4      358.79      377.65     21.65 o 
   6   2   4      218.26      210.79     17.90 o 
   7   2   4       36.93       46.94     16.15 o 
   8   2   4       53.34       56.45     14.41 o 
   9   2   4      148.81      158.14     15.64 o 
  10   2   4       22.56       31.63     29.78 o 
  -6   3   4      168.01      141.72     23.49 o 
  -5   3   4      317.71      321.42     19.14 o 
  -4   3   4      123.65      124.83     15.26 o 
  -3   3   4       18.53        0.89     21.58 o 
  -2   3   4      193.27      212.64     18.20 o 
  -1   3   4       11.07       11.73     16.24 o 
   0   3   4        0.99      -16.40     21.56 o 
   1   3   4       46.96       13.41     16.11 o 
   2   3   4     1183.29     1222.35     22.79 o 
   3   3   4      178.84      123.27     19.59 o 
   4   3   4      126.96      126.53     21.25 o 
   5   3   4       54.13       55.12     20.66 o 
   6   3   4      330.15      340.94     37.56 o 
   7   3   4      397.88      406.31     16.11 o 
   8   3   4       89.46      102.03     19.61 o 
   9   3   4      127.70      167.83     15.38 o 
  -6   4   4       13.53        3.14     12.78 o 
  -5   4   4       21.46       15.85     19.83 o 
  -4   4   4       92.12       95.05     13.13 o 
  -3   4   4       43.40       54.53     16.16 o 
  -2   4   4       89.45       64.68     17.21 o 
  -1   4   4      268.48      270.33     20.45 o 
   0   4   4      592.88      619.46     21.66 o 
   1   4   4        1.23       -2.18     14.83 o 
   2   4   4      322.30      319.01     19.06 o 
   3   4   4      593.95      610.55     48.25 o 
   4   4   4      429.40      424.07     23.29 o 
   5   4   4       86.63      102.10     19.90 o 
   6   4   4       71.11       87.51     32.53 o 
   7   4   4      294.84      309.50     15.27 o 
   8   4   4       40.80       50.98     16.45 o 
   9   4   4       91.54       67.21     21.00 o 
  -6   5   4       20.36        5.28     18.89 o 
  -5   5   4      150.57      149.59     15.97 o 
  -4   5   4       95.84       95.04     14.76 o 
  -3   5   4      402.59      393.43     16.56 o 
  -2   5   4        0.77       -3.00     16.96 o 
  -1   5   4      511.58      522.85     29.30 o 
   0   5   4      158.41      152.07     16.69 o 
   1   5   4      218.98      237.34     15.23 o 
   2   5   4      402.27      387.61     20.95 o 
   3   5   4        8.90       15.65     22.04 o 
   4   5   4      124.91      114.94     15.62 o 
   5   5   4       91.80       96.16     21.83 o 
   6   5   4       27.82       52.03     19.31 o 
   7   5   4       55.77       32.35     26.74 o 
   8   5   4       12.38       16.75     21.33 o 
   9   5   4      139.84       94.96     14.52 o 
  -5   6   4       48.19       39.26     26.61 o 
  -4   6   4      256.91      285.19     20.52 o 
  -3   6   4      818.82      863.86     20.32 o 
  -2   6   4        1.29       31.71     11.88 o 
  -1   6   4      517.92      528.55     25.29 o 
   0   6   4      367.30      395.19     16.67 o 
   1   6   4        3.79       22.61     21.81 o 
   2   6   4       42.83       61.09     19.61 o 
   3   6   4        2.17       -7.46     17.96 o 
   4   6   4      337.19      366.78     23.29 o 
   5   6   4        4.87       -2.53     15.85 o 
   6   6   4       48.50       56.97     14.34 o 
   7   6   4      295.46      271.58     14.14 o 
   8   6   4      122.63      127.75     30.51 o 
  -4   7   4       65.05       48.49     13.48 o 
  -3   7   4      346.37      359.06     53.54 o 
  -2   7   4      206.87      194.93     18.47 o 
  -1   7   4      104.13      154.82     49.83 o 
   0   7   4        0.80        6.47     11.97 o 
   1   7   4       47.12       52.22     17.61 o 
   2   7   4      171.19      180.59     14.85 o 
   3   7   4       24.51       38.12     19.70 o 
   4   7   4      315.95      320.38     13.82 o 
   5   7   4       86.75       91.78     15.04 o 
   6   7   4       93.53       95.10     13.40 o 
   7   7   4       14.72        7.81     13.75 o 
   8   7   4       52.43       58.60     17.22 o 
  -3   8   4       23.30       38.38     18.86 o 
  -2   8   4        1.67       19.92     31.61 o 
  -1   8   4       11.95        5.51     18.78 o 
   0   8   4      652.10      658.96     12.55 o 
   1   8   4      703.75      727.83     36.18 o 
   2   8   4       99.76       97.15     13.57 o 
   3   8   4       53.86       37.97     31.94 o 
   4   8   4      227.49      205.81     13.85 o 
   5   8   4       45.59       36.03     26.16 o 
   6   8   4        1.64       -3.13     31.74 o 
   7   8   4       12.18       31.42     15.23 o 
  -2   9   4      199.44      170.15     30.71 o 
  -1   9   4       86.44      114.33     14.33 o 
   0   9   4       92.45       83.70     14.70 o 
   1   9   4      229.77      179.53     21.01 o 
   2   9   4      234.18      213.03     18.70 o 
   3   9   4       79.55       90.79     19.83 o 
   4   9   4        1.92      -16.80     21.59 o 
   5   9   4      160.16       97.12     26.21 o 
   1  10   4       32.68       37.13     16.58 o 
   2  10   4       29.62       26.69     22.39 o 
   3  10   4      101.38       65.94     28.48 o 
   0  -8   5       60.53       78.12     25.16 o 
   1  -8   5      174.62      150.76     24.89 o 
   2  -8   5       14.82       21.78     24.03 o 
   3  -8   5        8.02      -13.30     24.29 o 
   4  -8   5      119.78       83.13     24.56 o 
  -2  -7   5        1.19       -9.19     20.71 o 
  -1  -7   5       14.42       23.22     25.28 o 
   0  -7   5        1.45        2.90     16.54 o 
   1  -7   5      144.66      153.63     26.95 o 
   2  -7   5      154.50      183.93     26.88 o 
   3  -7   5      122.82      189.68     26.56 o 
   4  -7   5      145.18      160.19     19.03 o 
   5  -7   5      182.79      153.27     26.11 o 
   6  -7   5      171.94      142.96     42.76 o 
  -3  -6   5       20.64       48.91     20.98 o 
  -2  -6   5      205.58      201.33     23.25 o 
  -1  -6   5       27.04       14.11     15.61 o 
   0  -6   5        6.83       17.67     14.56 o 
   1  -6   5       33.98       36.89     23.01 o 
   2  -6   5      114.32      140.82     23.21 o 
   3  -6   5      251.10      248.43     17.38 o 
   4  -6   5      205.57      228.40     16.92 o 
   5  -6   5       97.29       85.26     17.41 o 
   6  -6   5      200.80      189.75     16.43 o 
   7  -6   5        0.68       -8.26     12.50 o 
  -4  -5   5      148.19      169.51     21.74 o 
  -3  -5   5       54.18       56.12     17.83 o 
  -2  -5   5       97.20      110.81     18.23 o 
  -1  -5   5       12.16       22.23     20.22 o 
   0  -5   5      112.00      117.04     25.14 o 
   1  -5   5       87.03       89.75     25.40 o 
   2  -5   5       13.33       -9.25     18.25 o 
   3  -5   5       37.07       40.23     25.00 o 
   4  -5   5        0.80        7.00     24.54 o 
   5  -5   5      123.55      100.07     11.51 o 
   6  -5   5      338.04      323.20     32.61 o 
   7  -5   5        2.51       -2.02     14.43 o 
   8  -5   5       73.43       55.01     11.76 o 
  -5  -4   5       36.83       84.06     28.92 o 
  -4  -4   5       89.67      128.19     30.99 o 
  -3  -4   5       14.52      -27.95     27.95 o 
  -2  -4   5      148.03      172.50     29.65 o 
  -1  -4   5      206.51      192.75     18.17 o 
   0  -4   5      193.77      222.47     49.42 o 
   1  -4   5      201.59      180.59     28.57 o 
   2  -4   5        7.39       14.33     27.76 o 
   3  -4   5       35.16       60.22     28.15 o 
   4  -4   5       58.08       31.66     19.64 o 
   5  -4   5       53.21       48.15     13.34 o 
   6  -4   5      252.53      259.45     25.41 o 
   7  -4   5      218.00      203.31     28.30 o 
   8  -4   5      172.77      133.17     15.26 o 
  -5  -3   5        4.61       10.54     29.94 o 
  -4  -3   5       21.20       52.43     26.99 o 
  -3  -3   5      236.68      267.66     30.83 o 
  -2  -3   5      371.18      373.90     33.38 o 
  -1  -3   5      377.02      417.05     35.51 o 
   0  -3   5       59.00       50.98     20.78 o 
   1  -3   5      290.48      252.28     21.86 o 
   2  -3   5       75.08       67.63     21.06 o 
   3  -3   5      637.14      680.91     22.52 o 
   4  -3   5       86.80       59.15     17.98 o 
   5  -3   5       27.07       47.46     21.80 o 
   6  -3   5       13.15       -6.93     19.80 o 
   7  -3   5       99.79      131.49     22.79 o 
   8  -3   5       12.60       21.86     16.56 o 
   9  -3   5       74.91       59.80     13.39 o 
  -6  -2   5      125.84       54.25     39.64 o 
  -5  -2   5      152.12      151.27     19.84 o 
  -4  -2   5      266.68      232.17     21.43 o 
  -3  -2   5      121.06      133.82     31.00 o 
  -2  -2   5      182.57      180.16     35.84 o 
  -1  -2   5      365.37      395.70     37.00 o 
   0  -2   5       20.26        3.41     36.31 o 
   1  -2   5      826.24      823.02     42.46 o 
   2  -2   5      468.45      470.82     24.21 o 
   3  -2   5      391.87      388.66     21.01 o 
   4  -2   5       80.21      110.22     23.45 o 
   5  -2   5       18.82       25.38     19.00 o 
   6  -2   5      113.61      125.19     18.16 o 
   7  -2   5       85.24       64.83     16.36 o 
   8  -2   5       13.80        4.24     15.97 o 
   9  -2   5        8.64       32.99     15.54 o 
  -6  -1   5      141.24      118.46     16.91 o 
  -5  -1   5      171.68      174.96     31.00 o 
  -4  -1   5      236.68      240.46     16.31 o 
  -3  -1   5       53.61       57.45     16.07 o 
  -2  -1   5      345.02      323.15     37.50 o 
  -1  -1   5      108.86      102.78     38.14 o 
   0  -1   5       22.92       19.54     38.11 o 
   1  -1   5      541.15      532.20     29.21 o 
   2  -1   5      201.29      191.47     25.91 o 
   3  -1   5      184.51      171.25     25.29 o 
   4  -1   5     1149.73     1209.97     26.60 o 
   5  -1   5      183.11      182.92     19.01 o 
   6  -1   5      175.10      194.26     19.17 o 
   7  -1   5       59.73       54.44     16.74 o 
   8  -1   5        2.57        2.86     38.97 o 
   9  -1   5       39.80       67.84     32.20 o 
  -6   0   5       51.26       40.13     16.94 o 
  -5   0   5       90.39       95.73     22.81 o 
  -4   0   5      173.51      203.70     15.38 o 
  -3   0   5       40.05       31.27     16.30 o 
  -2   0   5      483.12      512.70     21.43 o 
  -1   0   5      733.24      735.35     40.92 o 
   0   0   5      403.05      385.80     30.93 o 
   1   0   5       58.92       42.05     24.88 o 
   2   0   5      764.22      827.66     30.00 o 
   3   0   5      986.86     1005.86     28.03 o 
   4   0   5      788.12      830.74     22.77 o 
   5   0   5       12.09      -10.94     21.24 o 
   6   0   5      253.57      269.04     20.82 o 
   7   0   5      206.58      253.52     18.69 o 
   8   0   5      127.62      144.24     14.53 o 
   9   0   5      132.97      152.56     47.78 o 
  10   0   5        0.52        1.00     14.36 o 
  -6   1   5        0.54      -10.91     19.49 o 
  -5   1   5       74.75       48.72     14.90 o 
  -4   1   5      189.87      200.79     14.29 o 
  -3   1   5       48.33       47.23     16.37 o 
  -2   1   5      603.22      636.36     20.43 o 
  -1   1   5      797.70      800.45     23.78 o 
   0   1   5     1365.52     1383.06     28.56 o 
   1   1   5      661.33      649.26     24.37 o 
   2   1   5      581.79      601.78     24.37 o 
   3   1   5        1.02        6.49     27.60 o 
   4   1   5      146.16      124.82     22.25 o 
   5   1   5      247.60      254.93     21.77 o 
   6   1   5      425.10      467.01     21.22 o 
   7   1   5      409.52      416.94     23.01 o 
   8   1   5       56.59       46.01     16.70 o 
   9   1   5       61.75       33.91     18.08 o 
  10   1   5        0.62       20.71     23.80 o 
  -6   2   5        1.48       25.59     14.95 o 
  -5   2   5       87.97      105.07     16.46 o 
  -4   2   5      485.47      462.30     13.97 o 
  -3   2   5      650.94      626.82     21.31 o 
  -2   2   5       33.18       29.95     18.32 o 
  -1   2   5      401.98      408.23     20.36 o 
   0   2   5      295.75      278.13     21.24 o 
   1   2   5        1.28       12.64     21.64 o 
   2   2   5      569.46      554.47     22.10 o 
   3   2   5      701.77      696.18     28.74 o 
   4   2   5      285.34      297.76     22.25 o 
   5   2   5       80.05       55.98     25.73 o 
   6   2   5      187.96      191.36     20.58 o 
   7   2   5      417.95      439.38     42.31 o 
   8   2   5       63.67       56.00     20.08 o 
   9   2   5      200.04      147.61     18.52 o 
  10   2   5       39.53       59.91     18.96 o 
  -6   3   5       63.33       66.75     13.25 o 
  -5   3   5      146.79      167.86     14.54 o 
  -4   3   5       12.71       26.20     17.49 o 
  -3   3   5       92.79       92.77     19.34 o 
  -2   3   5      136.49      116.38     23.41 o 
  -1   3   5      484.59      473.17     22.08 o 
   0   3   5      200.64      173.57     22.22 o 
   1   3   5       57.02       49.03     17.10 o 
   2   3   5      323.97      293.48     19.11 o 
   3   3   5      385.65      380.24     46.76 o 
   4   3   5     1475.36     1573.78     31.93 o 
   5   3   5      454.86      444.49     18.45 o 
   6   3   5       62.36      122.79     19.59 o 
   7   3   5      223.33      252.65     33.11 o 
   8   3   5      128.64      122.19     18.46 o 
   9   3   5      186.97      194.73     18.03 o 
  -5   4   5       32.11       41.91     16.07 o 
  -4   4   5        1.08       -2.16     15.52 o 
  -3   4   5      346.63      369.58     16.59 o 
  -2   4   5       43.63       36.13     17.13 o 
  -1   4   5      216.13      227.76     22.02 o 
   0   4   5      323.78      350.65     16.99 o 
   1   4   5      433.48      468.37     17.53 o 
   2   4   5      413.53      389.41     28.03 o 
   3   4   5      292.49      275.07     19.38 o 
   4   4   5      958.88      963.42     19.49 o 
   5   4   5       42.23       27.56     21.92 o 
   6   4   5      168.81      146.96     22.58 o 
   7   4   5      213.59      236.70     17.45 o 
   8   4   5       19.74       33.61     15.25 o 
   9   4   5        4.44       -7.86     30.20 o 
  -5   5   5        0.85        7.91     12.77 o 
  -4   5   5       62.88       36.85     19.98 o 
  -3   5   5      169.28      188.44     15.13 o 
  -2   5   5       24.19        9.54     18.73 o 
  -1   5   5      129.33      150.67     15.30 o 
   0   5   5      256.07      259.80     19.83 o 
   1   5   5      457.82      497.08     17.07 o 
   2   5   5      237.83      256.77     33.12 o 
   3   5   5        5.81       -8.17     18.09 o 
   4   5   5      164.98      158.76     21.84 o 
   5   5   5       11.87       26.27     24.29 o 
   6   5   5       57.34       65.19     19.99 o 
   7   5   5       70.13       70.24     18.32 o 
   8   5   5      246.63      258.33     22.08 o 
   9   5   5       93.81      120.40     16.81 o 
  -4   6   5       59.23       63.97     18.83 o 
  -3   6   5      113.03      130.54     16.10 o 
  -2   6   5      138.78      145.91     12.79 o 
  -1   6   5        8.96       -5.12     13.63 o 
   0   6   5      128.72      143.39     17.89 o 
   1   6   5       54.00       50.67     18.61 o 
   2   6   5       62.52       49.93     38.54 o 
   3   6   5        7.04       23.09     20.12 o 
   4   6   5      322.84      338.71     14.46 o 
   5   6   5      271.20      283.51     16.09 o 
   6   6   5       74.07       71.30     17.81 o 
   7   6   5      136.39      146.62     17.78 o 
   8   6   5      232.92      176.63     17.53 o 
  -3   7   5       65.12       94.12     39.11 o 
  -2   7   5       71.67       75.44     20.15 o 
  -1   7   5        8.38       -1.63     11.01 o 
   0   7   5       14.02       23.45     13.88 o 
   1   7   5       34.43       15.71     13.85 o 
   2   7   5      235.80      189.00     14.17 o 
   3   7   5      236.33      245.94     18.79 o 
   4   7   5       22.58        8.48     15.03 o 
   5   7   5      409.21      404.68     26.51 o 
   6   7   5       33.81       57.00     20.29 o 
   7   7   5       28.86       42.95     19.32 o 
   8   7   5       74.37       50.91     13.23 o 
  -2   8   5      125.77      109.32     17.57 o 
  -1   8   5       28.06       77.41     14.83 o 
   0   8   5       69.87       88.78     30.76 o 
   1   8   5      222.88      216.87     15.99 o 
   2   8   5      123.88      115.50     26.97 o 
   3   8   5       60.57       61.33     13.24 o 
   4   8   5        0.76       -9.56     23.03 o 
   5   8   5      194.40      191.44     16.96 o 
   6   8   5        8.04       21.65     17.09 o 
   7   8   5       18.97       36.04     16.80 o 
   0   9   5      153.44      135.07     16.11 o 
   1   9   5       12.27      -17.61     17.61 o 
   2   9   5       54.63       61.92     14.60 o 
   3   9   5       10.03       42.55     22.84 o 
   4   9   5       14.63        7.48     19.66 o 
   5   9   5      121.33       81.57     36.78 o 
  -1  -7   6      100.35       86.28     16.73 o 
   0  -7   6      189.41      157.19     17.26 o 
   1  -7   6       76.06       87.29     25.00 o 
   2  -7   6       48.75       47.30     25.26 o 
   3  -7   6      146.78      139.61     18.33 o 
   4  -7   6       22.99       21.53     24.61 o 
   5  -7   6       52.84       50.73     24.58 o 
  -2  -6   6       49.03       58.48     28.73 o 
  -1  -6   6       60.53       46.91     16.26 o 
   0  -6   6       85.22       97.69     18.19 o 
   1  -6   6      185.53      193.17     33.32 o 
   2  -6   6      122.00      143.26     27.07 o 
   3  -6   6      257.04      267.20     27.99 o 
   4  -6   6       62.86       70.16     19.29 o 
   5  -6   6      118.82      126.11     15.92 o 
   6  -6   6       45.52       12.35     14.60 o 
  -3  -5   6       48.11       53.15     19.22 o 
  -2  -5   6       24.57       43.82     20.76 o 
  -1  -5   6        3.22       -2.25     18.38 o 
   0  -5   6        4.56       13.66     13.11 o 
   1  -5   6      218.71      196.97     23.94 o 
   2  -5   6      307.86      292.14     17.91 o 
   3  -5   6      592.81      556.48     32.32 o 
   4  -5   6       36.79       40.56     11.63 o 
   5  -5   6       13.22        7.39     16.39 o 
   6  -5   6       97.14      117.63     17.45 o 
   7  -5   6      212.22      198.14     12.46 o 
  -4  -4   6       32.90       13.75     16.77 o 
  -3  -4   6        2.26        1.35     24.80 o 
  -2  -4   6       14.00      -18.76     21.91 o 
  -1  -4   6      166.96      198.44     19.88 o 
   0  -4   6       37.66       50.06     29.37 o 
   1  -4   6      149.16      137.34     22.75 o 
   2  -4   6        0.78        5.81     18.36 o 
   3  -4   6       61.05       53.99     18.42 o 
   4  -4   6      433.21      444.48     18.87 o 
   5  -4   6      394.65      418.09     15.71 o 
   6  -4   6      199.48      168.23     23.78 o 
   7  -4   6      120.05      110.84     25.73 o 
   8  -4   6       44.51       28.94     11.79 o 
  -4  -3   6       91.27      108.06     22.95 o 
  -3  -3   6       23.07       19.34     19.73 o 
  -2  -3   6      430.48      352.36     24.62 o 
  -1  -3   6      193.04      179.90     20.59 o 
   0  -3   6        1.80       33.15     31.80 o 
   1  -3   6       47.90       54.27     17.33 o 
   2  -3   6       50.11       57.79     23.00 o 
   3  -3   6       30.49       37.91     20.66 o 
   4  -3   6      156.61      166.17     14.87 o 
   5  -3   6       24.16       43.70     19.82 o 
   6  -3   6      321.43      328.13     14.42 o 
   7  -3   6      298.89      290.39     16.69 o 
   8  -3   6       64.12       91.00     14.09 o 
   9  -3   6       56.61       12.47     15.56 o 
  -5  -2   6       65.19       79.89     21.92 o 
  -4  -2   6      324.05      320.28     18.22 o 
  -3  -2   6       29.77       56.29     20.37 o 
  -2  -2   6      301.27      350.98     24.21 o 
  -1  -2   6      165.69      218.28     30.24 o 
   0  -2   6      129.88      114.74     34.54 o 
   1  -2   6        6.41        2.91     20.92 o 
   2  -2   6       43.03       63.65     23.27 o 
   3  -2   6       11.67        5.16     23.20 o 
   4  -2   6       80.99       91.14     28.32 o 
   5  -2   6        2.34       -1.74     18.27 o 
   6  -2   6      152.80      143.24     14.39 o 
   7  -2   6      248.40      243.41     30.12 o 
   8  -2   6      174.05      167.23     17.12 o 
   9  -2   6      121.20       98.59     19.42 o 
  -5  -1   6      167.01      176.91     13.43 o 
  -4  -1   6      134.28      130.68     16.24 o 
  -3  -1   6        1.38       21.78     20.88 o 
  -2  -1   6      112.84       90.22     24.31 o 
  -1  -1   6      133.78      151.28     30.74 o 
   0  -1   6      157.60      178.54     35.90 o 
   1  -1   6       86.47       75.52     21.98 o 
   2  -1   6      623.28      643.20     30.64 o 
   3  -1   6      171.29      202.74     24.28 o 
   4  -1   6      127.13      138.63     23.79 o 
   5  -1   6       87.18      104.59     18.15 o 
   6  -1   6       68.67       95.40     17.61 o 
   7  -1   6       22.67       27.42     15.23 o 
   8  -1   6        0.78       -4.41     41.83 o 
   9  -1   6      157.67      143.32     32.51 o 
  -5   0   6       40.32       42.69     16.90 o 
  -4   0   6      134.39      135.88     13.16 o 
  -3   0   6      109.23      103.16     11.78 o 
  -2   0   6       71.96       83.23     17.44 o 
  -1   0   6      366.14      365.08     37.51 o 
   1   0   6      408.95      421.14     27.70 o 
   2   0   6      543.87      545.71     32.45 o 
   3   0   6      614.22      641.52     25.81 o 
   4   0   6      397.69      417.61     20.28 o 
   5   0   6        0.89       -6.40     23.04 o 
   6   0   6       12.59       11.05     20.72 o 
   7   0   6      104.15      117.76     22.41 o 
   8   0   6       23.50       56.35     16.13 o 
   9   0   6       99.78      138.12     16.76 o 
  -5   1   6       43.49       32.24     13.15 o 
  -4   1   6       14.57       27.44     14.72 o 
  -3   1   6      594.88      600.46     21.38 o 
  -2   1   6      257.62      266.34     16.00 o 
  -1   1   6     1273.56     1190.78     79.76 o 
   0   1   6       85.21       82.26     25.26 o 
   1   1   6        9.66       -2.39     22.82 o 
   2   1   6      408.84      363.77     22.53 o 
   3   1   6      157.16      127.70     25.43 o 
   4   1   6      306.97      303.50     26.86 o 
   5   1   6       91.84      101.02     20.61 o 
   6   1   6       90.59       82.55     22.99 o 
   7   1   6      184.17      161.31     17.93 o 
   8   1   6       10.87       40.65     13.79 o 
   9   1   6       27.47       17.35     15.40 o 
  -5   2   6       62.05       40.28     14.84 o 
  -4   2   6      347.52      380.26     15.27 o 
  -3   2   6      937.46      884.86     15.58 o 
  -2   2   6       47.12       49.78     16.16 o 
  -1   2   6       98.35       93.86     20.15 o 
   0   2   6      429.38      446.80     26.75 o 
   1   2   6      201.77      205.56     21.13 o 
   2   2   6       13.30       24.83     16.98 o 
   3   2   6        1.02       10.74     19.05 o 
   4   2   6     1419.09     1481.12     28.85 o 
   5   2   6      258.71      270.23     26.08 o 
   6   2   6      269.07      282.17     38.08 o 
   7   2   6      328.00      325.88     31.78 o 
   8   2   6       89.30       76.39     19.47 o 
   9   2   6       15.20       23.64     17.68 o 
  -5   3   6       29.15       22.31     13.00 o 
  -4   3   6       52.95       64.39     15.66 o 
  -3   3   6       85.50       93.94     12.11 o 
  -2   3   6       39.80       38.79     15.66 o 
  -1   3   6       97.81       96.76     17.81 o 
   0   3   6      130.34      136.23     18.84 o 
   1   3   6      549.64      540.79     16.52 o 
   2   3   6      728.32      758.28     27.68 o 
   3   3   6       75.74       97.94     17.92 o 
   4   3   6      521.92      522.79     18.97 o 
   5   3   6      309.67      295.86     20.31 o 
   6   3   6      420.49      434.71     16.97 o 
   7   3   6      154.80      186.86     17.57 o 
   8   3   6      145.23      156.40     15.78 o 
   9   3   6        9.84       38.35     14.85 o 
  -4   4   6       11.35       -3.43     19.34 o 
  -3   4   6      110.75      128.14     22.60 o 
  -2   4   6      241.77      248.21     15.74 o 
  -1   4   6       76.64       85.94     18.82 o 
   0   4   6      489.92      529.45     18.05 o 
   1   4   6      609.41      571.77     29.32 o 
   2   4   6      241.24      218.37     21.98 o 
   3   4   6      450.49      486.10     32.28 o 
   4   4   6      847.69      848.53     19.28 o 
   5   4   6       75.38       87.40     16.74 o 
   6   4   6       71.28       89.11     13.86 o 
   7   4   6       28.43       72.26     20.03 o 
   8   4   6      307.45      334.72     20.21 o 
   9   4   6       46.51       31.15     15.04 o 
  -4   5   6        8.00        7.80     15.32 o 
  -3   5   6       63.47       74.34     19.39 o 
  -2   5   6      280.01      281.95     14.83 o 
  -1   5   6       92.13       65.95     14.65 o 
   0   5   6      120.15      118.30     14.66 o 
   1   5   6      449.68      430.76     16.08 o 
   2   5   6      427.85      413.37     21.52 o 
   3   5   6       23.30       22.45     15.39 o 
   4   5   6      128.33      108.93     17.30 o 
   5   5   6      463.65      451.78     18.34 o 
   6   5   6      132.37      126.55     20.55 o 
   7   5   6       76.64       64.71     14.02 o 
   8   5   6      145.77      136.63     16.95 o 
   9   5   6      150.70      145.01     20.20 o 
  -3   6   6      120.94      124.81     80.24 o 
  -2   6   6       64.47       80.57     19.48 o 
  -1   6   6       18.96       38.40     13.34 o 
   0   6   6       33.81       27.04     11.77 o 
   1   6   6       32.92       16.92     13.77 o 
   2   6   6        3.38       -2.82     19.69 o 
   3   6   6       85.49       79.04     14.94 o 
   4   6   6      128.93      112.12     13.44 o 
   5   6   6      958.59      994.88     14.77 o 
   6   6   6       39.29       56.64     15.15 o 
   7   6   6      162.58      135.27     38.72 o 
   8   6   6      165.43      159.57     69.49 o 
  -3   7   6        4.37       17.16     14.02 o 
  -2   7   6        9.46       22.57     18.60 o 
  -1   7   6       37.71       55.64     18.37 o 
   0   7   6        8.21      -19.37     36.95 o 
   1   7   6        2.57        2.03     15.51 o 
   2   7   6      394.21      404.14     13.43 o 
   3   7   6      321.27      321.31     18.01 o 
   4   7   6       17.89       21.76     14.17 o 
   5   7   6      345.48      351.10     14.18 o 
   6   7   6       98.91      105.26     49.50 o 
   7   7   6       17.66       12.12     15.24 o 
  -1   8   6       15.12       16.25     14.01 o 
   0   8   6      127.05      130.38     14.69 o 
   1   8   6       42.21       31.03     18.18 o 
   2   8   6      143.83      170.14     34.28 o 
   3   8   6       16.17        2.94     19.05 o 
   4   8   6       12.35       21.38     16.42 o 
   5   8   6       33.57       21.19     15.99 o 
   6   8   6       50.86       45.17     13.34 o 
   0   9   6       22.75       11.15     12.92 o 
   1   9   6        0.51      -12.79     13.64 o 
   2   9   6       82.09       50.68     20.96 o 
   3   9   6       40.42       47.07     15.27 o 
   4   9   6        0.43       -8.35     12.91 o 
  -1  -6   7      218.78      185.59     22.00 o 
   0  -6   7       16.78        2.96     14.97 o 
   1  -6   7       20.75       22.58     12.35 o 
   2  -6   7       20.30       28.19     30.33 o 
   3  -6   7      148.79      144.86     18.55 o 
   4  -6   7      155.10      123.76     18.34 o 
   5  -6   7       18.61       27.16     14.89 o 
  -2  -5   7      107.37      135.65     21.73 o 
  -1  -5   7       72.19       81.57     15.75 o 
   0  -5   7       80.98       83.25     22.37 o 
   1  -5   7      353.55      369.42     16.80 o 
   2  -5   7      224.61      238.29     22.32 o 
   3  -5   7       35.44       50.10     19.56 o 
   4  -5   7       95.86       92.60     19.59 o 
   5  -5   7       20.03       12.06     12.31 o 
   6  -5   7       93.15       95.87     13.43 o 
   7  -5   7       67.97       82.03     24.76 o 
  -3  -4   7        1.22        0.77     21.01 o 
  -2  -4   7       75.07       82.73     22.37 o 
  -1  -4   7      106.43      129.10     23.02 o 
   0  -4   7      232.82      227.73     20.40 o 
   1  -4   7      175.63      174.56     15.29 o 
   2  -4   7      443.95      457.64     32.71 o 
   3  -4   7      232.72      238.67     21.82 o 
   4  -4   7      106.35       98.31     12.43 o 
   5  -4   7        6.14       10.34     16.10 o 
   6  -4   7      150.66      169.42     14.52 o 
   7  -4   7      117.20      138.28     21.37 o 
   8  -4   7       23.67       34.46     15.75 o 
  -3  -3   7        1.17       -0.39     21.91 o 
  -2  -3   7       79.56       70.52     16.65 o 
  -1  -3   7      125.77      103.59     20.51 o 
   0  -3   7      121.73      133.88     20.83 o 
   1  -3   7       21.40       11.12     20.88 o 
   2  -3   7      160.82      165.29     22.84 o 
   3  -3   7      175.47      153.56     18.84 o 
   4  -3   7      379.16      369.44     14.09 o 
   5  -3   7      203.60      195.89     17.95 o 
   6  -3   7       37.40       30.47     18.93 o 
   7  -3   7       50.99       51.95     27.73 o 
   8  -3   7       92.20      109.07     23.17 o 
  -4  -2   7       97.47       85.11     21.92 o 
  -3  -2   7      128.35      122.81     23.47 o 
  -2  -2   7       12.91       22.36     19.92 o 
  -1  -2   7       82.75       93.34     21.09 o 
   0  -2   7       47.07       55.66     21.85 o 
   1  -2   7       56.60       52.51     22.63 o 
   2  -2   7       20.10       21.39     23.32 o 
   3  -2   7      274.73      281.73     22.18 o 
   4  -2   7      382.37      383.38     17.90 o 
   5  -2   7      246.80      256.05     29.03 o 
   6  -2   7      386.61      386.13     26.19 o 
   7  -2   7      515.44      525.49     26.04 o 
   8  -2   7       18.68       -9.09     20.12 o 
   9  -2   7       25.04        7.84     18.31 o 
  -4  -1   7       35.15       35.92     21.85 o 
  -3  -1   7      270.25      278.54     24.33 o 
  -2  -1   7       23.84       -3.98     20.24 o 
  -1  -1   7       53.35       55.66     21.53 o 
   0  -1   7        2.44        6.55     27.44 o 
   1  -1   7       62.25       59.52     45.38 o 
   2  -1   7      249.74      259.32     21.22 o 
   3  -1   7       79.64       91.67     23.66 o 
   4  -1   7      395.32      412.23     23.64 o 
   5  -1   7      216.74      216.34     21.36 o 
   6  -1   7      131.48      135.51     16.32 o 
   7  -1   7      202.44      199.10     13.12 o 
   8  -1   7       75.90       77.00     26.29 o 
   9  -1   7      108.35      104.72     15.25 o 
  -4   0   7        9.39       24.29     19.98 o 
  -3   0   7      221.54      216.89     24.32 o 
   1   0   7      396.95      392.03     35.39 o 
   2   0   7       10.02       16.31     20.52 o 
   3   0   7       12.06        1.71     24.72 o 
   4   0   7      249.29      255.50     25.19 o 
   5   0   7       22.44        7.95     22.05 o 
   6   0   7        9.77       14.94     19.84 o 
   7   0   7      181.00      164.86     41.78 o 
   8   0   7      148.12      130.62     17.11 o 
   9   0   7      102.83      119.06     26.84 o 
  -4   1   7      110.56      109.85     15.08 o 
  -3   1   7      238.48      229.91     17.82 o 
  -2   1   7      216.62      202.63     18.19 o 
  -1   1   7      240.45      248.70     41.58 o 
   0   1   7      197.49      209.27     24.13 o 
   1   1   7      237.97      242.16     23.21 o 
   2   1   7       70.65       78.18     20.71 o 
   3   1   7       44.99       42.38     20.88 o 
   4   1   7       97.79      101.88     17.86 o 
   5   1   7        6.10      -18.39     22.14 o 
   6   1   7       16.85        6.49     18.09 o 
   7   1   7       40.75       43.34     16.89 o 
   8   1   7      242.83      214.51     20.47 o 
   9   1   7       95.19       96.68     15.14 o 
  -4   2   7       66.04       57.72     11.94 o 
  -3   2   7      200.88      198.44     15.77 o 
  -2   2   7      223.15      210.18     18.11 o 
  -1   2   7       21.63       10.58     23.73 o 
   0   2   7        3.67       -4.41     18.47 o 
   1   2   7      257.68      255.14     20.70 o 
   2   2   7      325.87      326.02     20.81 o 
   3   2   7      254.86      268.00     20.86 o 
   4   2   7      294.42      288.62     23.50 o 
   5   2   7      149.17      139.27     19.58 o 
   6   2   7       13.48        8.63     21.80 o 
   7   2   7      130.42      169.87     31.32 o 
   8   2   7      199.21      203.28     20.36 o 
   9   2   7        1.93       21.59     14.74 o 
  -4   3   7       35.31       20.78     13.22 o 
  -3   3   7       21.09       42.14     16.42 o 
  -2   3   7       77.38       75.46     15.24 o 
  -1   3   7       76.12       78.36     17.23 o 
   0   3   7      184.89      202.54     22.24 o 
   1   3   7      270.09      261.47     16.24 o 
   2   3   7      178.78      205.49     46.33 o 
   3   3   7      288.41      336.92     25.02 o 
   4   3   7      260.87      265.05     22.29 o 
   5   3   7     1585.87     1670.80     34.75 o 
   6   3   7       52.43       26.89     21.18 o 
   7   3   7       30.41       43.88     19.90 o 
   8   3   7        1.52      -10.81     15.92 o 
   9   3   7        7.14       19.36     14.51 o 
  -3   4   7      133.49      151.89     16.39 o 
  -2   4   7      168.07      175.03     13.78 o 
  -1   4   7      119.83      139.59     15.17 o 
   0   4   7      125.58      131.20     16.11 o 
   1   4   7      325.13      292.81     16.03 o 
   2   4   7      414.23      401.03     21.24 o 
   3   4   7      222.14      233.78     22.46 o 
   4   4   7        0.85      -13.37     20.10 o 
   5   4   7      397.40      406.44     35.41 o 
   6   4   7        3.43      -12.15     18.58 o 
   7   4   7       53.97       60.18     15.75 o 
   8   4   7       83.69       97.84     21.99 o 
   9   4   7       25.53       15.52     14.40 o 
  -3   5   7      112.72       62.35     22.98 o 
  -2   5   7      161.34      125.27     49.33 o 
  -1   5   7      281.73      225.09    129.09 o 
   0   5   7      182.85      122.36     92.67 o 
   1   5   7       15.08        6.23     13.74 o 
   2   5   7      208.39      189.56     13.65 o 
   3   5   7       64.67       61.51     18.80 o 
   4   5   7       46.33       39.24     13.07 o 
   5   5   7      162.66      177.42     18.69 o 
   6   5   7      217.71      228.58     14.56 o 
   7   5   7      258.14      281.33     21.18 o 
   8   5   7      139.83      130.16     16.56 o 
  -2   6   7      109.05       39.45     56.29 o 
  -1   6   7       21.10       10.65     18.97 o 
   0   6   7       99.80       63.10     34.36 o 
   1   6   7       27.31       55.70     15.77 o 
   2   6   7      236.17      226.23     14.35 o 
   3   6   7       64.92       64.48     17.83 o 
   4   6   7      143.68      170.33     21.03 o 
   5   6   7      323.68      324.82     16.37 o 
   6   6   7      247.78      283.56     56.37 o 
   7   6   7       86.51       99.98     19.68 o 
   8   6   7       23.95       24.76     53.17 o 
  -1   7   7       10.45        2.59     12.77 o 
   0   7   7      210.57      200.48     13.26 o 
   1   7   7       52.38       67.69     13.02 o 
   2   7   7      234.23      239.81     16.07 o 
   3   7   7      295.87      299.36     18.31 o 
   4   7   7      105.51      121.68     17.12 o 
   5   7   7       13.39       29.44     15.70 o 
   6   7   7      131.99      125.52     18.23 o 
   7   7   7       54.40        8.46     19.89 o 
   0   8   7       33.96      -16.72     16.72 o 
   1   8   7       14.35       25.67     22.49 o 
   2   8   7       35.84       31.81     15.69 o 
   3   8   7      178.97      159.09     19.25 o 
   4   8   7       82.02       68.69     15.97 o 
   5   8   7       26.66      -13.28     23.07 o 
   6   8   7       26.27      -11.65     45.21 o 
   0  -5   8       44.67       46.21     21.14 o 
   1  -5   8        5.61        3.73     14.97 o 
   2  -5   8      170.53      183.90     18.12 o 
   3  -5   8      165.25      178.02     20.49 o 
   4  -5   8       61.16       64.87     15.42 o 
   5  -5   8        5.46       -0.29     14.96 o 
   6  -5   8       10.53       10.61     12.87 o 
  -1  -4   8      231.93      221.13     23.35 o 
   0  -4   8      388.24      407.08     24.28 o 
   1  -4   8       96.26      130.63     22.37 o 
   2  -4   8       33.58       19.65     12.96 o 
   3  -4   8       43.43       33.15     21.84 o 
   4  -4   8       88.63       88.08     12.70 o 
   5  -4   8       42.93       38.70     13.89 o 
   6  -4   8       19.42       11.94     12.08 o 
   7  -4   8       49.96       42.60     11.71 o 
  -2  -3   8        1.69        4.18     21.40 o 
  -1  -3   8      256.36      286.61     24.00 o 
   0  -3   8      168.45      195.14     24.18 o 
   1  -3   8      156.98      138.28     20.58 o 
   2  -3   8      158.09      166.40     14.65 o 
   3  -3   8        6.70       -1.94     12.57 o 
   4  -3   8       34.39       22.71     14.46 o 
   5  -3   8       28.65       18.44     15.81 o 
   6  -3   8      133.36      130.14     33.05 o 
   7  -3   8      225.50      202.64     19.98 o 
   8  -3   8       45.44       24.67     15.33 o 
  -2  -2   8        2.21       -8.48     21.78 o 
  -1  -2   8       43.29       58.80     22.81 o 
   0  -2   8      128.05      152.66     25.27 o 
   1  -2   8      102.01      105.25     26.36 o 
   2  -2   8       38.96       37.79     13.20 o 
   3  -2   8      182.40      174.50     14.83 o 
   4  -2   8     1156.94     1187.53     54.14 o 
   5  -2   8      109.47      111.08     14.02 o 
   6  -2   8       23.73       23.49     13.70 o 
   7  -2   8      128.88      114.51     20.52 o 
   8  -2   8      128.20       84.35     33.21 o 
  -3  -1   8        9.47        4.88     20.82 o 
  -2  -1   8        4.74       -0.58     21.65 o 
  -1  -1   8        2.34       -5.91     23.13 o 
   2  -1   8      765.27      741.89     25.78 o 
   3  -1   8      310.93      320.40     18.90 o 
   4  -1   8      451.94      465.17     20.01 o 
   5  -1   8      156.14      153.29     16.59 o 
   6  -1   8      129.63      134.98     15.25 o 
   7  -1   8       24.05        1.07     21.04 o 
   8  -1   8       33.17       46.90     13.81 o 
   2   0   8       25.79       25.58     29.95 o 
   3   0   8        1.55       -2.38     30.97 o 
   4   0   8      210.15      214.38     20.57 o 
   5   0   8      351.79      380.07     17.76 o 
   6   0   8       28.72       42.61     18.12 o 
   7   0   8      103.10      121.45     16.18 o 
   8   0   8      276.39      252.44     31.21 o 
   9   0   8       46.72       76.20     18.50 o 
   1   1   8       18.29       19.93     21.25 o 
   2   1   8        1.92        4.49     17.99 o 
   3   1   8       46.15       46.70     18.53 o 
   4   1   8        0.99        3.45     15.09 o 
   5   1   8      638.18      682.94     24.49 o 
   6   1   8      128.60      140.46     15.02 o 
   7   1   8      133.62      149.56     14.43 o 
   8   1   8      298.15      315.92     42.80 o 
   9   1   8      288.43      219.65     47.98 o 
  -3   2   8       76.39       79.13     15.28 o 
  -2   2   8       47.94       55.61     18.46 o 
  -1   2   8       32.27       22.49     33.74 o 
   0   2   8       68.59       77.01     18.43 o 
   1   2   8      138.96      132.21     17.64 o 
   2   2   8       56.14       58.45     17.82 o 
   3   2   8        7.66        5.64     14.97 o 
   4   2   8        8.48       17.30     18.05 o 
   5   2   8      611.49      597.30     32.10 o 
   6   2   8       74.41       72.26     15.92 o 
   7   2   8      254.19      269.64     19.93 o 
   8   2   8      208.33      263.78     22.34 o 
   9   2   8       33.27       46.65     14.36 o 
  -3   3   8      109.06       99.65     14.96 o 
  -2   3   8       81.83       88.45     20.14 o 
  -1   3   8       79.21       79.06     21.71 o 
   0   3   8       63.49       63.48     16.23 o 
   1   3   8       63.98       87.38     17.11 o 
   2   3   8      736.95      695.68     24.09 o 
   3   3   8      286.15      272.14     31.64 o 
   4   3   8       24.17        1.39     21.73 o 
   5   3   8       82.34       83.49     21.54 o 
   6   3   8       59.01       47.16     14.77 o 
   7   3   8        3.09       -0.92     18.85 o 
   8   3   8       18.03      -13.40     21.53 o 
   9   3   8       38.44       19.16     29.02 o 
  -2   4   8       42.63       50.61     15.84 o 
  -1   4   8       63.80       74.71     16.91 o 
   0   4   8      354.36      338.42     21.13 o 
   1   4   8       68.68       71.70     13.34 o 
   2   4   8      216.10      194.55     17.34 o 
   3   4   8      108.86      144.01     20.27 o 
   4   4   8      121.48      148.12     18.91 o 
   5   4   8       12.73       36.72     14.39 o 
   6   4   8       19.08       -7.56     16.34 o 
   7   4   8        3.16        2.80     20.56 o 
   8   4   8       35.86       27.15     15.90 o 
  -2   5   8      198.97      212.13     17.73 o 
  -1   5   8       42.06       27.87     16.23 o 
   0   5   8      117.41      128.79     18.53 o 
   1   5   8        2.86      -11.09     13.88 o 
   2   5   8      104.61      101.20     14.51 o 
   3   5   8      129.81      151.27     23.76 o 
   4   5   8       33.56       25.52     13.89 o 
   5   5   8       44.20       52.92     15.87 o 
   6   5   8      431.21      386.02     46.52 o 
   7   5   8      177.77      182.45     14.51 o 
   8   5   8        0.55       -7.19     21.81 o 
  -1   6   8        8.87        5.33     14.14 o 
   0   6   8       47.44       28.56     16.68 o 
   1   6   8       51.65       24.70     17.43 o 
   2   6   8       56.84       74.02     22.59 o 
   3   6   8      259.69      248.80     16.01 o 
   4   6   8      145.79      131.12     16.66 o 
   5   6   8       97.73       85.58     33.66 o 
   6   6   8      113.11      110.53     19.85 o 
   7   6   8      114.55      119.17     18.98 o 
   0   7   8      108.93       29.33     40.95 o 
   1   7   8      134.37      126.30     14.63 o 
   2   7   8       11.29       32.23     31.32 o 
   3   7   8       78.91      115.87     19.26 o 
   4   7   8       22.31       63.20     15.35 o 
   5   7   8       81.68      109.94     17.61 o 
   6   7   8      112.68       96.82     13.48 o 
   2   8   8       30.92       20.65     33.16 o 
   3   8   8      135.37      116.28     39.13 o 
   4   8   8       76.30       79.61     15.75 o 
   1  -4   9       60.78       71.09     21.60 o 
   2  -4   9       40.71       52.18     21.34 o 
   3  -4   9       23.57       22.89     12.21 o 
   4  -4   9       98.56      100.66     14.68 o 
   5  -4   9       39.25       38.76     11.36 o 
   0  -3   9       63.96       63.12     22.30 o 
   1  -3   9       72.14       72.38     27.58 o 
   2  -3   9        8.38       20.07     18.55 o 
   3  -3   9       20.84       15.67     13.77 o 
   4  -3   9       97.77       79.29     15.34 o 
   5  -3   9      152.99      148.97     14.56 o 
   6  -3   9       79.76       68.73     11.10 o 
  -1  -2   9       15.16        8.10     29.04 o 
   3  -2   9       58.44       65.20     16.97 o 
   4  -2   9      239.96      234.28     18.91 o 
   5  -2   9      316.83      327.41     18.70 o 
   6  -2   9       36.56       31.74     14.43 o 
   7  -2   9       32.84       57.64     17.63 o 
   3  -1   9      324.08      324.57     35.28 o 
   4  -1   9        1.86       -6.12     20.96 o 
   5  -1   9      186.45      185.39     19.36 o 
   6  -1   9        0.64       -7.74     17.60 o 
   7  -1   9        6.79        0.80     13.46 o 
   8  -1   9       71.08       66.90     18.45 o 
   2   0   9      246.56      223.37     32.37 o 
   3   0   9       81.54       86.40     27.77 o 
   4   0   9        1.71       16.51     16.13 o 
   5   0   9      368.88      381.70     20.40 o 
   6   0   9       35.56       53.39     20.33 o 
   7   0   9       49.51       41.19     13.82 o 
   8   0   9       42.89       47.21     15.07 o 
   2   1   9      258.07      250.37     20.99 o 
   3   1   9      196.61      189.38     17.11 o 
   4   1   9       52.75       46.65     16.74 o 
   5   1   9      360.30      338.92     19.63 o 
   6   1   9      224.85      229.99     17.28 o 
   7   1   9      137.49      139.39     18.27 o 
   8   1   9       75.49       54.68     19.04 o 
   0   2   9       22.51       34.44     33.48 o 
   1   2   9       26.56       14.94     24.11 o 
   2   2   9      157.20      148.07     17.97 o 
   3   2   9      250.72      245.56     14.33 o 
   4   2   9      271.92      247.58     17.26 o 
   5   2   9      228.15      227.05     23.42 o 
   6   2   9      289.50      281.24     17.23 o 
   7   2   9      219.33      234.07     18.28 o 
   8   2   9       63.11       47.49     15.77 o 
  -1   3   9        1.33       -0.58     23.90 o 
   0   3   9       92.88       99.72     20.34 o 
   1   3   9        6.08       16.82     18.92 o 
   2   3   9       30.05       28.24     19.49 o 
   3   3   9       77.16       70.10     13.68 o 
   4   3   9       84.19       75.50     24.59 o 
   5   3   9       68.15       77.73     20.27 o 
   6   3   9      229.60      230.32     21.63 o 
   7   3   9       72.46       85.69     17.03 o 
   8   3   9        0.57       -8.37     19.88 o 
  -1   4   9       13.43       -3.21     23.58 o 
   0   4   9       93.35      105.77     18.11 o 
   1   4   9      122.04      123.03     15.42 o 
   2   4   9       34.19       24.61     13.45 o 
   3   4   9       21.98       -6.92     19.40 o 
   4   4   9       25.10       11.51     19.52 o 
   5   4   9        0.88      -17.57     17.57 o 
   6   4   9       79.53       81.01     20.66 o 
   7   4   9      171.63      178.68     17.04 o 
   8   4   9      170.45      180.94     14.47 o 
   0   5   9       78.04       60.30     17.20 o 
   1   5   9       47.74       43.32     14.65 o 
   2   5   9        0.75       11.42     18.13 o 
   3   5   9      165.29      173.12     21.84 o 
   4   5   9       71.88       70.42     20.07 o 
   5   5   9       17.45       44.80     29.01 o 
   6   5   9        5.70       -3.03     19.43 o 
   7   5   9       28.27       -4.70     19.04 o 
   1   6   9       95.62       32.09     23.03 o 
   2   6   9      134.47      106.37     37.13 o 
   3   6   9      144.59      124.78     21.29 o 
   4   6   9       25.88        5.99     19.03 o 
   5   6   9        9.31       -7.67     15.00 o 
   6   6   9       36.94       27.31     14.96 o 
   2   7   9       29.85        7.51     17.85 o 
   3   7   9       27.51       39.83     17.92 o 
   4   7   9       98.56      104.48     18.50 o 
   5   7   9       43.17       52.73     14.45 o 
   4  -2  10       54.79       50.71     21.79 o 
   5  -2  10      332.64      323.08     16.02 o 
   6  -2  10        0.53       -0.25     16.20 o 
   3  -1  10      106.79       99.70     22.50 o 
   4  -1  10        1.52      -11.82     25.38 o 
   5  -1  10       21.70        9.19     25.96 o 
   6  -1  10       44.79       29.55     18.65 o 
   3   0  10       47.96       62.73     31.04 o 
   4   0  10       24.55       34.25     25.77 o 
   5   0  10       17.83        4.24     26.54 o 
   6   0  10       51.93       41.09     19.06 o 
   7   0  10       64.52       44.96     16.59 o 
   2   1  10      112.03      112.96     31.38 o 
   3   1  10      125.29      125.38     31.96 o 
   4   1  10       57.51       69.34     19.03 o 
   5   1  10       38.85       51.95     18.90 o 
   6   1  10      211.88      181.41     27.41 o 
   7   1  10      125.34      128.72     27.49 o 
   1   2  10      136.72      153.94     38.65 o 
   2   2  10       48.61       49.65     22.63 o 
   3   2  10      200.55      202.05     19.41 o 
   4   2  10      158.77      154.31     19.34 o 
   5   2  10      148.63      151.90     25.27 o 
   6   2  10       95.40      121.40     18.59 o 
   7   2  10       65.06       59.91     12.85 o 
   1   3  10       38.44       43.12     21.58 o 
   2   3  10      148.19      154.75     18.56 o 
   3   3  10      491.92      470.49     19.87 o 
   4   3  10      101.04       97.34     20.67 o 
   5   3  10       23.27       45.68     33.86 o 
   6   3  10       46.21       39.29     23.20 o 
   7   3  10       69.69       86.51     14.55 o 
   1   4  10       32.24       19.37     21.08 o 
   2   4  10        5.77        9.13     17.17 o 
   3   4  10       45.17       35.46     17.81 o 
   4   4  10      135.77      146.68     30.03 o 
   5   4  10      193.26      176.48     15.14 o 
   6   4  10      188.81      149.70     18.17 o 
   2   5  10       32.64       49.70     13.72 o 
   3   5  10       19.65       25.36     13.92 o 
   4   5  10       62.55       34.54     17.32 o 
   5   5  10       40.47       45.62     19.02 o 
   6   5  10      193.27      160.76     20.58 o 
   4   1  11        3.53        2.25     23.52 o 
   4   2  11       99.89       69.74     23.14 o 
   5   2  11       57.48       47.57     17.37 o 
                                                 
